# Supplementary material for: MRF: a tool to overcome the barrier of inconsistent genome annotations and perform comparative genomics studies for the largest animal DNA virus
Source: Virol J. 2023 Apr 18;20:72. doi: 10.1186/s12985-023-02035-w (PMC10111743; doi:10.1186/s12985-023-02035-w)
Supplement: Supplementary file 1 — Additional file 1. Average Nucleotide Identity estimates among various WSSV isolates used in the study. The ANI estimates were calculated using ANI calculator maintained at Kostas lab (http://enve-omics.ce.gatech.edu/ani/). [file 12985_2023_2035_MOESM1_ESM.xlsx]

## Sheet: ANI
The average nucleotide identity estimates among 13 WSSV genomes
	CN-Pc	EC-15098	CN	TH	Taiwan	K-LV1	CN02	CN03	CN01	MEX2008	CN04	AU	IN_AP4RU
CN-Pc	100	99.8	99.85	99.84	99.82	99.78	99.81	99.76	99.84	99.73	99.77	99.75	98.27
EC-15098		100	99.85	99.84	99.84	99.79	99.79	99.79	99.91	99.73	99.71	99.75	98.3
CN			100	99.91	99.92	99.89	99.82	99.84	99.94	99.8	99.78	99.81	98.33
TH				100	99.89	99.84	99.82	99.81	99.91	99.81	99.76	99.79	98.32
Taiwan					100	99.84	99.82	99.81	99.93	99.76	99.75	99.78	98.32
K-LV1						100	99.78	99.77	99.87	99.75	99.74	99.78	98.3
CN02							100	99.78	99.84	99.74	99.74	99.73	98.3
CN03								100	99.85	99.74	99.86	99.91	98.35
CN01									100	99.82	99.77	99.8	98.33
MEX2008										100	99.69	99.7	98.27
CN04											100	99.85	98.34
AU												100	98.31
IN_AP4RU													100
