# Supplementary material for: MRF: a tool to overcome the barrier of inconsistent genome annotations and perform comparative genomics studies for the largest animal DNA virus
Source: Virol J. 2023 Apr 18;20:72. doi: 10.1186/s12985-023-02035-w (PMC10111743; doi:10.1186/s12985-023-02035-w)
Supplement: Supplementary file 4 — Additional file 4. The list of completely missing coding sequences as identified by using MRF tool in WSSV isolates in comparison to the reference, the CN isolate. [file 12985_2023_2035_MOESM4_ESM.xlsx]

## Sheet: EC-15098
Missing_region_start	Missing_region_end	CDS_start	CDS_end	Missing_region_length	CDS_Product	Protein_id	Note
32071	32570	32117	32368	252	wsv060	AAL33064.1
135483	138254	136108	137568	1461	wsv238	AAL33242.1	VP52A envelope protein
135483	138254	136203	136586	384	wsv239	AAL33243.1
135483	138254	136334	136564	231	wsv240	AAL33244.1
135483	138254	137109	137297	189	wsv241	AAL33245.1
280502	290424	281196	281390	195	wsv481	AAL33482.1
280502	290424	281657	282196	540	wsv482	AAL33483.1
280502	290424	282327	282701	375	wsv483	AAL33484.1
280502	290424	282395	283045	651	wsv484	AAL33485.1
280502	290424	282844	283095	252	wsv485	AAL33486.1
280502	290424	283259	285598	2340	wsv486	AAL33487.1
280502	290424	285276	285524	249	wsv487	AAL33488.1
280502	290424	285328	285516	189	wsv488	AAL33489.1
280502	290424	285750	286487	738	wsv489	AAL33490.1
280502	290424	286530	286868	339	wsv490	AIX03692.1
280502	290424	286797	287207	411	wsv492	AIX03693.1
280502	290424	287295	287981	687	wsv493	AAL33494.1
280502	290424	287584	287775	192	wsv494	AAL33495.1
280502	290424	288375	288635	261	wsv495	AAL33496.1
280502	290424	288693	288890	198	wsv496	AAL33497.1
280502	290424	288697	290394	1698	wsv497	AAL33498.1
280502	290424	288710	289015	306	wsv498	AAL33499.1
280502	290424	289034	289300	267	wsv499	AAL33500.1

## Sheet: IN_AP4RU
Missing_region_start	Missing_region_end	CDS_start	CDS_end	Missing_region_length	CDS_Product	Protein_id	Note
135333	140988	136108	137568	1461	wsv238	AAL33242.1	VP52A envelope protein
135333	140988	136203	136586	384	wsv239	AAL33243.1
135333	140988	136334	136564	231	wsv240	AAL33244.1
135333	140988	137109	137297	189	wsv241	AAL33245.1
135333	140988	137621	138523	903	wsv242	AAL33246.1	VP41B envelope protein
135333	140988	138596	140971	2376	wsv244	AAL33255.2
187450	188548	187645	187860	216	wsv319	AIX03678.1
187450	188548	187868	188284	417	wsv320	AAL33322.1
271947	272773	272021	272272	252	wsv462	AAL33463.1
271947	272773	272046	272276	231	wsv463	AAL33464.1
280671	290477	281196	281390	195	wsv481	AAL33482.1
280671	290477	281657	282196	540	wsv482	AAL33483.1
280671	290477	282327	282701	375	wsv483	AAL33484.1
280671	290477	282395	283045	651	wsv484	AAL33485.1
280671	290477	282844	283095	252	wsv485	AAL33486.1
280671	290477	283259	285598	2340	wsv486	AAL33487.1
280671	290477	285276	285524	249	wsv487	AAL33488.1
280671	290477	285328	285516	189	wsv488	AAL33489.1
280671	290477	285750	286487	738	wsv489	AAL33490.1
280671	290477	286530	286868	339	wsv490	AIX03692.1
280671	290477	286797	287207	411	wsv492	AIX03693.1
280671	290477	287295	287981	687	wsv493	AAL33494.1
280671	290477	287584	287775	192	wsv494	AAL33495.1
280671	290477	288375	288635	261	wsv495	AAL33496.1
280671	290477	288693	288890	198	wsv496	AAL33497.1
280671	290477	288697	290394	1698	wsv497	AAL33498.1
280671	290477	288710	289015	306	wsv498	AAL33499.1
280671	290477	289034	289300	267	wsv499	AAL33500.1

## Sheet: TH
Missing_region_start	Missing_region_end	CDS_start	CDS_end	Missing_region_length	CDS_Product	Protein_id	Note
279858	291904	280337	280669	333	wsv480	AAL33481.1
279858	291904	281196	281390	195	wsv481	AAL33482.1
279858	291904	281657	282196	540	wsv482	AAL33483.1
279858	291904	282327	282701	375	wsv483	AAL33484.1
279858	291904	282395	283045	651	wsv484	AAL33485.1
279858	291904	282844	283095	252	wsv485	AAL33486.1
279858	291904	283259	285598	2340	wsv486	AAL33487.1
279858	291904	285276	285524	249	wsv487	AAL33488.1
279858	291904	285328	285516	189	wsv488	AAL33489.1
279858	291904	285750	286487	738	wsv489	AAL33490.1
279858	291904	286530	286868	339	wsv490	AIX03692.1
279858	291904	286797	287207	411	wsv492	AIX03693.1
279858	291904	287295	287981	687	wsv493	AAL33494.1
279858	291904	287584	287775	192	wsv494	AAL33495.1
279858	291904	288375	288635	261	wsv495	AAL33496.1
279858	291904	288693	288890	198	wsv496	AAL33497.1
279858	291904	288697	290394	1698	wsv497	AAL33498.1
279858	291904	288710	289015	306	wsv498	AAL33499.1
279858	291904	289034	289300	267	wsv499	AAL33500.1
279858	291904	290698	291327	630	wsv500	AAL33501.1
279858	291904	290906	291190	285	wsv501	AAL33502.1
279858	291904	291473	291715	243	wsv503	AAL33504.1

## Sheet: CN04
Missing_region_start	Missing_region_end	CDS_start	CDS_end	Missing_region_length	CDS_Product	Protein_id	Note
97492	99011	97838	98746	909	wsv178	AAL33182.1	immediate-early protein
97492	99011	98115	98780	666	wsv179	AAL33183.1
97492	99011	98782	99006	225	wsv180	AAL33184.1
134928	138225	135193	136071	879	wsv237	AAL33241.1	VP41A envelope protein
134928	138225	136108	137568	1461	wsv238	AAL33242.1	VP52A envelope protein
134928	138225	136203	136586	384	wsv239	AAL33243.1
134928	138225	136334	136564	231	wsv240	AAL33244.1
134928	138225	137109	137297	189	wsv241	AAL33245.1
197938	200096	197956	199257	1302	wsv338	AAL33340.1	VP62 envelope protein
271958	272773	272021	272272	252	wsv462	AAL33463.1
271958	272773	272046	272276	231	wsv463	AAL33464.1
280671	290477	281196	281390	195	wsv481	AAL33482.1
280671	290477	281657	282196	540	wsv482	AAL33483.1
280671	290477	282327	282701	375	wsv483	AAL33484.1
280671	290477	282395	283045	651	wsv484	AAL33485.1
280671	290477	282844	283095	252	wsv485	AAL33486.1
280671	290477	283259	285598	2340	wsv486	AAL33487.1
280671	290477	285276	285524	249	wsv487	AAL33488.1
280671	290477	285328	285516	189	wsv488	AAL33489.1
280671	290477	285750	286487	738	wsv489	AAL33490.1
280671	290477	286530	286868	339	wsv490	AIX03692.1
280671	290477	286797	287207	411	wsv492	AIX03693.1
280671	290477	287295	287981	687	wsv493	AAL33494.1
280671	290477	287584	287775	192	wsv494	AAL33495.1
280671	290477	288375	288635	261	wsv495	AAL33496.1
280671	290477	288693	288890	198	wsv496	AAL33497.1
280671	290477	288697	290394	1698	wsv497	AAL33498.1
280671	290477	288710	289015	306	wsv498	AAL33499.1
280671	290477	289034	289300	267	wsv499	AAL33500.1

## Sheet: CN02
Missing_region_start	Missing_region_end	CDS_start	CDS_end	Missing_region_length	CDS_Product	Protein_id	Note
132914	137014	134033	134917	885	wsv234	AAL33238.1
132914	137014	134238	134441	204	wsv235	AAL33239.1
132914	137014	134703	134936	234	wsv236	AAL33240.1
132914	137014	135193	136071	879	wsv237	AAL33241.1	VP41A envelope protein
132914	137014	136203	136586	384	wsv239	AAL33243.1
132914	137014	136334	136564	231	wsv240	AAL33244.1
285722	290448	285750	286487	738	wsv489	AAL33490.1
285722	290448	286530	286868	339	wsv490	AIX03692.1
285722	290448	286797	287207	411	wsv492	AIX03693.1
285722	290448	287295	287981	687	wsv493	AAL33494.1
285722	290448	287584	287775	192	wsv494	AAL33495.1
285722	290448	288375	288635	261	wsv495	AAL33496.1
285722	290448	288693	288890	198	wsv496	AAL33497.1
285722	290448	288697	290394	1698	wsv497	AAL33498.1
285722	290448	288710	289015	306	wsv498	AAL33499.1
285722	290448	289034	289300	267	wsv499	AAL33500.1

## Sheet: CN03
Missing_region_start	Missing_region_end	CDS_start	CDS_end	Missing_region_length	CDS_Product	Protein_id	Note
37421	38639	37888	38079	192	wsv074	AAL33078.1
97492	99011	97838	98746	909	wsv178	AAL33182.1	immediate-early protein
97492	99011	98115	98780	666	wsv179	AAL33183.1
97492	99011	98782	99006	225	wsv180	AAL33184.1
107810	108333	107985	108170	186	wsv196	AAL33200.1
134928	138225	135193	136071	879	wsv237	AAL33241.1	VP41A envelope protein
134928	138225	136108	137568	1461	wsv238	AAL33242.1	VP52A envelope protein
134928	138225	136203	136586	384	wsv239	AAL33243.1
134928	138225	136334	136564	231	wsv240	AAL33244.1
134928	138225	137109	137297	189	wsv241	AAL33245.1
141190	141524	141270	141500	231	wsv245	AAL33249.1
197938	200096	197956	199257	1302	wsv338	AAL33340.1	VP62 envelope protein
271958	272773	272021	272272	252	wsv462	AAL33463.1
271958	272773	272046	272276	231	wsv463	AAL33464.1
280671	290477	281196	281390	195	wsv481	AAL33482.1
280671	290477	281657	282196	540	wsv482	AAL33483.1
280671	290477	282327	282701	375	wsv483	AAL33484.1
280671	290477	282395	283045	651	wsv484	AAL33485.1
280671	290477	282844	283095	252	wsv485	AAL33486.1
280671	290477	283259	285598	2340	wsv486	AAL33487.1
280671	290477	285276	285524	249	wsv487	AAL33488.1
280671	290477	285328	285516	189	wsv488	AAL33489.1
280671	290477	285750	286487	738	wsv489	AAL33490.1
280671	290477	286530	286868	339	wsv490	AIX03692.1
280671	290477	286797	287207	411	wsv492	AIX03693.1
280671	290477	287295	287981	687	wsv493	AAL33494.1
280671	290477	287584	287775	192	wsv494	AAL33495.1
280671	290477	288375	288635	261	wsv495	AAL33496.1
280671	290477	288693	288890	198	wsv496	AAL33497.1
280671	290477	288697	290394	1698	wsv497	AAL33498.1
280671	290477	288710	289015	306	wsv498	AAL33499.1
280671	290477	289034	289300	267	wsv499	AAL33500.1

## Sheet: AU
Missing_region_start	Missing_region_end	CDS_start	CDS_end	Missing_region_length	CDS_Product	Protein_id	Note
29263	29539	29268	29513	246	wsv053	AAL33057.1
37421	38639	37888	38079	192	wsv074	AAL33078.1
97492	99011	97838	98746	909	wsv178	AAL33182.1	immediate-early protein
97492	99011	98115	98780	666	wsv179	AAL33183.1
97492	99011	98782	99006	225	wsv180	AAL33184.1
107810	108333	107985	108170	186	wsv196	AAL33200.1
134928	138225	135193	136071	879	wsv237	AAL33241.1	VP41A envelope protein
134928	138225	136108	137568	1461	wsv238	AAL33242.1	VP52A envelope protein
134928	138225	136203	136586	384	wsv239	AAL33243.1
134928	138225	136334	136564	231	wsv240	AAL33244.1
134928	138225	137109	137297	189	wsv241	AAL33245.1
197938	200096	197956	199257	1302	wsv338	AAL33340.1	VP62 envelope protein
271958	272773	272021	272272	252	wsv462	AAL33463.1
271958	272773	272046	272276	231	wsv463	AAL33464.1
280671	283092	281196	281390	195	wsv481	AAL33482.1
280671	283092	281657	282196	540	wsv482	AAL33483.1
280671	283092	282327	282701	375	wsv483	AAL33484.1
280671	283092	282395	283045	651	wsv484	AAL33485.1
285722	290477	285750	286487	738	wsv489	AAL33490.1
285722	290477	286530	286868	339	wsv490	AIX03692.1
285722	290477	286797	287207	411	wsv492	AIX03693.1
285722	290477	287295	287981	687	wsv493	AAL33494.1
285722	290477	287584	287775	192	wsv494	AAL33495.1
285722	290477	288375	288635	261	wsv495	AAL33496.1
285722	290477	288693	288890	198	wsv496	AAL33497.1
285722	290477	288697	290394	1698	wsv497	AAL33498.1
285722	290477	288710	289015	306	wsv498	AAL33499.1
285722	290477	289034	289300	267	wsv499	AAL33500.1

## Sheet: MEX2008
Missing_region_start	Missing_region_end	CDS_start	CDS_end	Missing_region_length	CDS_Product	Protein_id	Note
279868	291914	280337	280669	333	wsv480	AAL33481.1
279868	291914	281196	281390	195	wsv481	AAL33482.1
279868	291914	281657	282196	540	wsv482	AAL33483.1
279868	291914	282327	282701	375	wsv483	AAL33484.1
279868	291914	282395	283045	651	wsv484	AAL33485.1
279868	291914	282844	283095	252	wsv485	AAL33486.1
279868	291914	283259	285598	2340	wsv486	AAL33487.1
279868	291914	285276	285524	249	wsv487	AAL33488.1
279868	291914	285328	285516	189	wsv488	AAL33489.1
279868	291914	285750	286487	738	wsv489	AAL33490.1
279868	291914	286530	286868	339	wsv490	AIX03692.1
279868	291914	286797	287207	411	wsv492	AIX03693.1
279868	291914	287295	287981	687	wsv493	AAL33494.1
279868	291914	287584	287775	192	wsv494	AAL33495.1
279868	291914	288375	288635	261	wsv495	AAL33496.1
279868	291914	288693	288890	198	wsv496	AAL33497.1
279868	291914	288697	290394	1698	wsv497	AAL33498.1
279868	291914	288710	289015	306	wsv498	AAL33499.1
279868	291914	289034	289300	267	wsv499	AAL33500.1
279868	291914	290698	291327	630	wsv500	AAL33501.1
279868	291914	290906	291190	285	wsv501	AAL33502.1
279868	291914	291473	291715	243	wsv503	AAL33504.1

## Sheet: K-LV1
Missing_region_start	Missing_region_end	CDS_start	CDS_end	Missing_region_length	CDS_Product	Protein_id	Note
141261	141524	141270	141500	231	wsv245	AAL33249.1
271729	272317	272021	272272	252	wsv462	AAL33463.1
271729	272317	272046	272276	231	wsv463	AAL33464.1
285722	290207	285750	286487	738	wsv489	AAL33490.1
285722	290207	286530	286868	339	wsv490	AIX03692.1
285722	290207	286797	287207	411	wsv492	AIX03693.1
285722	290207	287295	287981	687	wsv493	AAL33494.1
285722	290207	287584	287775	192	wsv494	AAL33495.1
285722	290207	288375	288635	261	wsv495	AAL33496.1
285722	290207	288693	288890	198	wsv496	AAL33497.1
285722	290207	288710	289015	306	wsv498	AAL33499.1
285722	290207	289034	289300	267	wsv499	AAL33500.1

## Sheet: CN01
Missing_region_start	Missing_region_end	CDS_start	CDS_end	Missing_region_length	CDS_Product	Protein_id	Note
29263	29539	29268	29513	246	wsv053	AAL33057.1

[truncated: 1 more sheets: CN-Pc]
