# Supplementary material for: MRF: a tool to overcome the barrier of inconsistent genome annotations and perform comparative genomics studies for the largest animal DNA virus
Source: Virol J. 2023 Apr 18;20:72. doi: 10.1186/s12985-023-02035-w (PMC10111743; doi:10.1186/s12985-023-02035-w)
Supplement: Supplementary file 5 — Additional file 5. The list of partially missing coding sequences as identified by using MRF tool in WSSV isolates in comparison to the reference, the CN isolate. [file 12985_2023_2035_MOESM5_ESM.xlsx]

## Sheet: TW
Missing_region_start	Missing_region_end	Missing_region_length	CDS_length	CDS_start	CDS_end	CDS_Proportion(%)	CDS_Product	Protein_id	Note
12840	12854	15	861	12249	13109	1.74	wsv023	AAL33027.1
12840	12854	15	273	12739	13011	5.49	wsv024	AAL33028.1
20133	20148	16	2919	18672	21590	0.55	wsv035	AAL33039.1	VP110 envelope protein
20133	20148	16	210	20089	20298	7.62	wsv036	AAL33040.1
30491	30497	7	489	30079	30567	1.43	wsv058	AAL33062.1
64154	64271	118	1113	63556	64668	10.6	wsv128	AAL33132.1
64154	64271	118	1074	63564	64637	10.99	wsv129	AAL33133.1
98293	98455	163	909	97838	98746	17.93	wsv178	AAL33182.1	immediate-early protein
98293	98455	163	666	98115	98780	24.47	wsv179	AAL33183.1
143864	143994	131	2352	142216	144567	5.57	wsv249	AAL33252.1	E3 ligase immediate-early protein
143864	143994	131	561	143496	144056	23.35	wsv250	AAL33253.1
172474	172490	17	4698	169744	174441	0.36	wsv289	AAL33291.1	VP190 capsid protein
271826	272022	197	474	271549	272022	41.56	wsv461	AAL33462.1
271826	272082	62	252	272021	272272	24.6	wsv462	AAL33463.1
271826	272082	37	231	272046	272276	16.02	wsv463	AAL33464.1
290184	290188	5	1698	288697	290394	0.29	wsv497	AAL33498.1
292795	292797	3	3030	291227	294256	0.1	wsv502	AAL33503.1
292878	292898	21	3030	291227	294256	0.69	wsv502	AAL33503.1
294051	294054	4	3030	291227	294256	0.13	wsv502	AAL33503.1
292795	292797	3	198	292654	292851	1.52	wsv505	AAL33506.1
294481	294488	8	297	294213	294509	2.69	wsv507	AAL33508.1
294481	294488	8	1617	294303	295919	0.49	wsv508	AAL33509.1
295152	295154	3	1617	294303	295919	0.19	wsv508	AAL33509.1

## Sheet: EC-15098
Missing_region_start	Missing_region_end	Missing_region_length	CDS_length	CDS_start	CDS_end	CDS_Proportion(%)	CDS_Product	Protein_id	Note
20914	20925	12	2919	18672	21590	0.41	wsv035	AAL33039.1	VP110 envelope protein
29263	29458	191	246	29268	29513	77.64	wsv053	AAL33057.1
29263	29458	62	189	29397	29585	32.8	wsv054	AAL33058.1
32071	32570	141	225	32430	32654	62.67	wsv061	AAL33065.1
32071	32570	61	198	32510	32707	30.81	wsv062	AAL33066.1
37110	37116	7	675	36733	37407	1.04	wsv069	AAL33073.1	IE1 immediate-early protein
37110	37116	7	183	36950	37132	3.83	wsv070	AAL33074.1
37110	37116	7	195	37017	37211	3.59	wsv071	AAL33075.1
55292	55378	87	1386	55032	56417	6.28	wsv112	AAL33116.1	dUTPase
55292	55378	29	198	55350	55547	14.65	wsv113	AAL33117.1
63807	63962	156	1113	63556	64668	14.02	wsv128	AAL33132.1
63807	63962	156	1074	63564	64637	14.53	wsv129	AAL33133.1
75044	75066	23	6942	73873	80814	0.33	wsv143	AAL33147.1
82709	82887	179	600	82375	82974	29.83	wsv150	AIX03668.1
98131	98455	325	909	97838	98746	35.75	wsv178	AAL33182.1	immediate-early protein
98131	98455	325	666	98115	98780	48.8	wsv179	AAL33183.1
112090	112277	188	540	111761	112300	34.81	wsv203	AAL33207.1
112090	112277	74	390	112204	112593	18.97	wsv204	AAL33208.1
112506	112593	88	390	112204	112593	22.56	wsv204	AAL33208.1
112506	112607	102	210	112412	112621	48.57	wsv205	AAL33209.1
135483	136071	589	879	135193	136071	67.01	wsv237	AAL33241.1	VP41A envlope protein	envelope	protein
135483	138254	634	903	137621	138523	70.21	wsv242	AAL33246.1	VP41B envelope protein	envelope	protein
143736	143994	259	2352	142216	144567	11.01	wsv249	AAL33252.1	E3 ligase immediate-early protein
143736	143994	259	561	143496	144056	46.17	wsv250	AAL33253.1
208003	208019	17	12543	201428	213970	0.14	wsv343	AIX03679.1
208003	208019	17	276	207770	208045	6.16	wsv352	AAL33354.1
271826	272022	197	474	271549	272022	41.56	wsv461	AAL33462.1
271826	272082	62	252	272021	272272	24.6	wsv462	AAL33463.1
271826	272082	37	231	272046	272276	16.02	wsv463	AAL33464.1
280502	281358	857	1530	279829	281358	56.01	wsv479	AAL33480.1
280502	280669	168	333	280337	280669	50.45	wsv480	AAL33481.1
292107	292109	3	3030	291227	294256	0.1	wsv502	AAL33503.1

## Sheet: IN_AP4RU
Missing_region_start	Missing_region_end	Missing_region_length	CDS_length	CDS_start	CDS_end	CDS_Proportion(%)	CDS_Product	Protein_id	Note
6737	6750	14	888	6145	7032	1.58	wsv006	AAL33010.1
6791	6796	6	888	6145	7032	0.68	wsv006	AAL33010.1
6737	6750	14	615	6356	6970	2.28	wsv008	AAL33012.1
6791	6796	6	615	6356	6970	0.98	wsv008	AAL33012.1
7733	7735	3	3906	7658	11563	0.08	wsv011	AAL33015.1	VP150 envelope protein
7801	7821	21	3906	7658	11563	0.54	wsv011	AAL33015.1	VP150 envelope protein
7881	7883	3	3906	7658	11563	0.08	wsv011	AAL33015.1	VP150 envelope protein
8184	8192	9	3906	7658	11563	0.23	wsv011	AAL33015.1	VP150 envelope protein
9829	9850	22	3906	7658	11563	0.56	wsv011	AAL33015.1	VP150 envelope protein
9872	9887	16	3906	7658	11563	0.41	wsv011	AAL33015.1	VP150 envelope protein
7733	7735	3	252	7714	7965	1.19	wsv012	AAL33016.1
7801	7821	21	252	7714	7965	8.33	wsv012	AAL33016.1
7881	7883	3	252	7714	7965	1.19	wsv012	AAL33016.1
9829	9850	22	183	9729	9911	12.02	wsv017	AAL33021.1
9872	9887	16	183	9729	9911	8.74	wsv017	AAL33021.1
9872	9887	11	360	9877	10236	3.06	wsv018	AAL33022.1
11815	11838	24	603	11650	12252	3.98	wsv021	AAL33025.1
12315	12324	10	861	12249	13109	1.16	wsv023	AAL33027.1
12657	12659	3	861	12249	13109	0.35	wsv023	AAL33027.1
12899	12905	7	861	12249	13109	0.81	wsv023	AAL33027.1
12899	12905	7	273	12739	13011	2.56	wsv024	AAL33028.1
13261	13272	12	696	13160	13855	1.72	wsv025	AAL33029.1
13296	13325	30	696	13160	13855	4.31	wsv025	AAL33029.1
14227	14232	6	4608	13936	18543	0.13	wsv026	AAL33030.1
14290	14294	5	4608	13936	18543	0.11	wsv026	AAL33030.1
14449	14452	4	4608	13936	18543	0.09	wsv026	AAL33030.1
15033	15035	3	4608	13936	18543	0.07	wsv026	AAL33030.1
15548	15553	6	4608	13936	18543	0.13	wsv026	AAL33030.1
15648	15655	8	4608	13936	18543	0.17	wsv026	AAL33030.1
15694	15708	15	4608	13936	18543	0.33	wsv026	AAL33030.1
14227	14232	6	189	14145	14333	3.17	wsv028	AAL33032.1
14290	14294	5	189	14145	14333	2.65	wsv028	AAL33032.1
14449	14452	4	234	14375	14608	1.71	wsv029	AAL33033.1
15033	15035	3	267	14957	15223	1.12	wsv030	AAL33034.1
15648	15655	8	195	15570	15764	4.1	wsv032	AAL33036.1
15694	15708	15	195	15570	15764	7.69	wsv032	AAL33036.1
18858	18872	15	2919	18672	21590	0.51	wsv035	AAL33039.1	VP110 envelope protein
19332	19344	13	2919	18672	21590	0.45	wsv035	AAL33039.1	VP110 envelope protein
22642	22650	9	3843	21607	25449	0.23	wsv037	AAL33041.1
22712	22726	15	3843	21607	25449	0.39	wsv037	AAL33041.1
22917	22928	12	3843	21607	25449	0.31	wsv037	AAL33041.1
23304	23308	5	3843	21607	25449	0.13	wsv037	AAL33041.1
23552	23588	37	3843	21607	25449	0.96	wsv037	AAL33041.1
23631	23635	5	3843	21607	25449	0.13	wsv037	AAL33041.1
24007	24017	11	3843	21607	25449	0.29	wsv037	AAL33041.1
24827	24834	8	3843	21607	25449	0.21	wsv037	AAL33041.1
22642	22650	9	228	22569	22796	3.95	wsv040	AAL33044.1
22712	22726	15	228	22569	22796	6.58	wsv040	AAL33044.1
26206	26228	23	2946	25391	28336	0.78	wsv045	AAL33049.1
26437	26446	10	2946	25391	28336	0.34	wsv045	AAL33049.1
26564	26573	10	2946	25391	28336	0.34	wsv045	AAL33049.1
26839	26844	6	2946	25391	28336	0.2	wsv045	AAL33049.1
27903	27905	3	2946	25391	28336	0.1	wsv045	AAL33049.1
26437	26446	10	363	26295	26657	2.75	wsv047	AAL33051.1
26564	26573	10	363	26295	26657	2.75	wsv047	AAL33051.1
26437	26446	10	216	26356	26571	4.63	wsv048	AAL33052.1
26564	26571	8	216	26356	26571	3.7	wsv048	AAL33052.1
26839	26844	6	618	26749	27366	0.97	wsv049	AAL33053.1
28833	28844	12	591	28317	28907	2.03	wsv051	AAL33055.1
28874	28884	11	591	28317	28907	1.86	wsv051	AAL33055.1
28833	28844	12	219	28752	28970	5.48	wsv052	AAL33056.1
28874	28884	11	219	28752	28970	5.02	wsv052	AAL33056.1
29354	29372	19	246	29268	29513	7.72	wsv053	AAL33057.1
30286	30288	3	681	29805	30485	0.44	wsv056	AAL33060.1	immediate-early protein
30286	30288	3	540	29850	30389	0.56	wsv057	AAL33061.1
30286	30288	3	489	30079	30567	0.61	wsv058	AAL33062.1
31561	31573	13	627	31238	31864	2.07	wsv059	AAL33063.1
32257	32368	112	252	32117	32368	44.44	wsv060	AAL33064.1
33678	33687	10	2532	32938	35469	0.39	wsv064	AIX03664.1
33902	33915	14	2532	32938	35469	0.55	wsv064	AIX03664.1
34577	34591	15	2532	32938	35469	0.59	wsv064	AIX03664.1
34577	34591	15	231	34435	34665	6.49	wsv065	AAL33069.1
35798	35802	5	870	35700	36569	0.57	wsv067	AAL33071.1	thymidylate synthetase
36274	36282	9	870	35700	36569	1.03	wsv067	AAL33071.1	thymidylate synthetase
35798	35802	5	234	35714	35947	2.14	wsv068	AAL33072.1
36889	36898	10	675	36733	37407	1.48	wsv069	AAL33073.1	IE1 immediate-early protein
38132	38135	4	1269	37556	38824	0.32	wsv073	AAL33077.1
39217	39225	9	831	38826	39656	1.08	wsv076	AAL33080.1
39607	39621	15	831	38826	39656	1.81	wsv076	AAL33080.1
39714	39729	16	894	39682	40575	1.79	wsv077	AAL33081.1
39976	39979	4	894	39682	40575	0.45	wsv077	AAL33081.1
41174	41183	10	1197	40657	41853	0.84	wsv078	AAL33082.1	immediate-early protein
41315	41348	34	1197	40657	41853	2.84	wsv078	AAL33082.1	immediate-early protein
42476	42495	20	1536	41990	43525	1.3	wsv079	AAL33083.1	immediate-early protein
42521	42526	6	1536	41990	43525	0.39	wsv079	AAL33083.1	immediate-early protein
43315	43328	14	1536	41990	43525	0.91	wsv079	AAL33083.1	immediate-early protein
42476	42495	20	390	42114	42503	5.13	wsv080	AAL33084.1
42476	42487	12	261	42227	42487	4.6	wsv081	AAL33085.1
43617	43620	4	183	43482	43664	2.19	wsv082	AAL33086.1
43617	43620	4	1746	43581	45326	0.23	wsv083	AAL33087.1	protein kinase immediate-early protein
44355	44362	8	1746	43581	45326	0.46	wsv083	AAL33087.1	protein kinase immediate-early protein
45092	45094	3	1746	43581	45326	0.17	wsv083	AAL33087.1	protein kinase immediate-early protein
45242	45246	5	1746	43581	45326	0.29	wsv083	AAL33087.1	protein kinase immediate-early protein
45092	45094	3	255	45008	45262	1.18	wsv086	AAL33090.1
45242	45246	5	255	45008	45262	1.96	wsv086	AAL33090.1
45870	45881	12	225	45695	45919	5.33	wsv088	AAL33092.1
46071	46094	24	447	45957	46403	5.37	wsv089	AAL33093.1
46211	46221	11	447	45957	46403	2.46	wsv089	AAL33093.1
47775	47781	7	3438	46662	50099	0.2	wsv091	AAL33095.1	immediate-early protein
48337	48358	22	3438	46662	50099	0.64	wsv091	AAL33095.1	immediate-early protein
48506	48521	16	3438	46662	50099	0.47	wsv091	AAL33095.1	immediate-early protein
48683	48687	5	3438	46662	50099	0.15	wsv091	AAL33095.1	immediate-early protein
48710	48937	228	3438	46662	50099	6.63	wsv091	AAL33095.1	immediate-early protein
49066	49068	3	3438	46662	50099	0.09	wsv091	AAL33095.1	immediate-early protein
49506	49516	11	3438	46662	50099	0.32	wsv091	AAL33095.1	immediate-early protein
50009	50020	12	3438	46662	50099	0.35	wsv091	AAL33095.1	immediate-early protein
48683	48687	5	492	48529	49020	1.02	wsv094	AAL33098.1
48710	48937	228	492	48529	49020	46.34	wsv094	AAL33098.1
48683	48687	5	321	48619	48939	1.56	wsv095	AAL33099.1
48710	48937	228	321	48619	48939	71.03	wsv095	AAL33099.1
50009	50020	12	300	49783	50082	4	wsv097	AAL33101.1
50789	50798	10	507	50446	50952	1.97	wsv098	AAL33102.1
50878	50881	4	507	50446	50952	0.79	wsv098	AAL33102.1
50789	50798	10	309	50537	50845	3.24	wsv099	AAL33103.1
50789	50798	10	1875	50559	52433	0.53	wsv100	AIX03665.1	putative CREB-binding protein immediate-early protein
50878	50881	4	1875	50559	52433	0.21	wsv100	AIX03665.1	putative CREB-binding protein immediate-early protein
50998	51000	3	1875	50559	52433	0.16	wsv100	AIX03665.1	putative CREB-binding protein immediate-early protein
51312	51329	18	1875	50559	52433	0.96	wsv100	AIX03665.1	putative CREB-binding protein immediate-early protein
51443	51446	4	1875	50559	52433	0.21	wsv100	AIX03665.1	putative CREB-binding protein immediate-early protein
51752	51767	16	1875	50559	52433	0.85	wsv100	AIX03665.1	putative CREB-binding protein immediate-early protein
52158	52169	12	1875	50559	52433	0.64	wsv100	AIX03665.1	putative CREB-binding protein immediate-early protein
51312	51329	18	339	51024	51362	5.31	wsv101	AIX03666.1
51312	51329	18	219	51247	51465	8.22	wsv102	AAL33106.1
51443	51446	4	219	51247	51465	1.83	wsv102	AAL33106.1
51752	51767	16	387	51467	51853	4.13	wsv103	AAL33107.1
52158	52169	12	267	52024	52290	4.49	wsv104	AAL33108.1
52158	52169	12	264	52082	52345	4.55	wsv105	AAL33109.1
52674	52680	7	231	52668	52898	3.03	wsv106	AAL33110.1
52801	52898	98	231	52668	52898	42.42	wsv106	AAL33110.1
54407	54410	4	1221	53688	54908	0.33	wsv108	AAL33112.1	immediate-early protein
54407	54410	4	285	54353	54637	1.4	wsv109	AAL33113.1
54972	55017	38	204	54980	55183	18.63	wsv111	AAL33115.1
55174	55177	4	204	54980	55183	1.96	wsv111	AAL33115.1
55174	55177	4	1386	55032	56417	0.29	wsv112	AAL33116.1	dUTPase
56123	56140	18	1386	55032	56417	1.3	wsv112	AAL33116.1	dUTPase
56364	56369	6	1386	55032	56417	0.43	wsv112	AAL33116.1	dUTPase
57747	57751	5	2907	56615	59521	0.17	wsv115	AAL33119.1
57911	57919	9	2907	56615	59521	0.31	wsv115	AAL33119.1
57911	57919	9	543	57760	58302	1.66	wsv116	AAL33120.1
60735	60743	9	3135	59663	62797	0.29	wsv119	AAL33123.1
62074	62078	5	3135	59663	62797	0.16	wsv119	AAL33123.1
63137	63139	3	306	62921	63226	0.98	wsv126	AAL33130.1
63195	63203	9	306	62921	63226	2.94	wsv126	AAL33130.1
63137	63139	3	288	63123	63410	1.04	wsv127	AAL33131.1
63195	63203	9	288	63123	63410	3.12	wsv127	AAL33131.1
63379	63410	32	288	63123	63410	11.11	wsv127	AAL33131.1
63379	64527	972	1113	63556	64668	87.33	wsv128	AAL33132.1
63379	64527	964	1074	63564	64637	89.76	wsv129	AAL33133.1
64776	64778	3	453	64737	65189	0.66	wsv130	AAL33134.1
64980	64991	12	453	64737	65189	2.65	wsv130	AAL33134.1
66564	66573	10	1455	65281	66735	0.69	wsv131	AAL33135.1
66894	66903	10	816	66812	67627	1.23	wsv133	AAL33137.1
66972	66985	14	816	66812	67627	1.72	wsv133	AAL33137.1
67444	67498	55	816	66812	67627	6.74	wsv133	AAL33137.1
67546	67552	7	816	66812	67627	0.86	wsv133	AAL33137.1
67630	67636	7	669	67599	68267	1.05	wsv134	AAL33138.1
67665	67679	15	669	67599	68267	2.24	wsv134	AAL33138.1
67720	67726	7	669	67599	68267	1.05	wsv134	AAL33138.1
67757	67761	5	669	67599	68267	0.75	wsv134	AAL33138.1
68521	68528	8	282	68252	68533	2.84	wsv135	AAL33139.1
68521	68528	8	387	68274	68660	2.07	wsv136	AAL33140.1
68551	68553	3	387	68274	68660	0.78	wsv136	AAL33140.1
69330	69332	3	1014	68619	69632	0.3	wsv137	AAL33141.1
69392	69402	11	1014	68619	69632	1.08	wsv137	AAL33141.1
69791	69800	10	3627	69641	73267	0.28	wsv139	AAL33143.1
70820	70830	11	3627	69641	73267	0.3	wsv139	AAL33143.1
70820	70830	11	642	70332	70973	1.71	wsv140	AAL33144.1
74205	74220	16	6942	73873	80814	0.23	wsv143	AAL33147.1
74571	74575	5	6942	73873	80814	0.07	wsv143	AAL33147.1
74899	74911	13	6942	73873	80814	0.19	wsv143	AAL33147.1
74935	74945	11	6942	73873	80814	0.16	wsv143	AAL33147.1
74997	75026	30	6942	73873	80814	0.43	wsv143	AAL33147.1
75074	75113	40	6942	73873	80814	0.58	wsv143	AAL33147.1
75169	75171	3	6942	73873	80814	0.04	wsv143	AAL33147.1
75309	75336	28	6942	73873	80814	0.4	wsv143	AAL33147.1
75793	75800	8	6942	73873	80814	0.12	wsv143	AAL33147.1
76316	76321	6	6942	73873	80814	0.09	wsv143	AAL33147.1
76697	76717	21	6942	73873	80814	0.3	wsv143	AAL33147.1
76986	77017	32	6942	73873	80814	0.46	wsv143	AAL33147.1
82176	82199	24	1380	80882	82261	1.74	wsv147	AAL33151.1
82176	82199	24	414	82056	82469	5.8	wsv149a	AIX03667.1
82327	82393	67	414	82056	82469	16.18	wsv149a	AIX03667.1
82327	82393	19	600	82375	82974	3.17	wsv150	AIX03668.1
82628	82953	326	600	82375	82974	54.33	wsv150	AIX03668.1
83817	83819	3	4311	83674	87984	0.07	wsv151	AIX03669.1
84187	84198	12	4311	83674	87984	0.28	wsv151	AIX03669.1
84944	84975	32	4311	83674	87984	0.74	wsv151	AIX03669.1
85084	85093	10	4311	83674	87984	0.23	wsv151	AIX03669.1
85133	85146	14	4311	83674	87984	0.32	wsv151	AIX03669.1
85909	85921	13	4311	83674	87984	0.3	wsv151	AIX03669.1
86386	86390	5	4311	83674	87984	0.12	wsv151	AIX03669.1
83817	83819	3	249	83771	84019	1.2	wsv152	AAL33156.1
84944	84975	32	588	84621	85208	5.44	wsv154	AAL33158.1
85084	85093	10	588	84621	85208	1.7	wsv154	AAL33158.1
85133	85146	14	588	84621	85208	2.38	wsv154	AAL33158.1
84944	84975	32	189	84830	85018	16.93	wsv155	AAL33159.1
88306	88313	8	2280	88037	90316	0.35	wsv161	AAL33165.1
88402	88423	22	2280	88037	90316	0.96	wsv161	AAL33165.1
88526	88537	12	2280	88037	90316	0.53	wsv161	AAL33165.1
88616	88642	27	2280	88037	90316	1.18	wsv161	AAL33165.1
88689	88694	6	2280	88037	90316	0.26	wsv161	AAL33165.1
88851	88875	25	2280	88037	90316	1.1	wsv161	AAL33165.1
88948	88953	6	2280	88037	90316	0.26	wsv161	AAL33165.1
89285	89299	15	2280	88037	90316	0.66	wsv161	AAL33165.1
89574	89611	38	2280	88037	90316	1.67	wsv161	AAL33165.1
89675	89680	6	2280	88037	90316	0.26	wsv161	AAL33165.1
89708	89734	27	2280	88037	90316	1.18	wsv161	AAL33165.1
89830	89897	68	2280	88037	90316	2.98	wsv161	AAL33165.1
89928	89933	6	2280	88037	90316	0.26	wsv161	AAL33165.1
89995	89998	4	2280	88037	90316	0.18	wsv161	AAL33165.1
90074	90097	24	2280	88037	90316	1.05	wsv161	AAL33165.1
90134	90156	23	2280	88037	90316	1.01	wsv161	AAL33165.1
90178	90190	13	2280	88037	90316	0.57	wsv161	AAL33165.1
90312	90314	3	2280	88037	90316	0.13	wsv161	AAL33165.1
89830	89897	54	216	89844	90059	25	wsv162	AAL33166.1
89928	89933	6	216	89844	90059	2.78	wsv162	AAL33166.1
89995	89998	4	216	89844	90059	1.85	wsv162	AAL33166.1
89830	89897	44	231	89854	90084	19.05	wsv163	AAL33167.1
89928	89933	6	231	89854	90084	2.6	wsv163	AAL33167.1
89995	89998	4	231	89854	90084	1.73	wsv163	AAL33167.1
90074	90084	11	231	89854	90084	4.76	wsv163	AAL33167.1
89830	89897	1	195	89897	90091	0.51	wsv164	AAL33168.1
89928	89933	6	195	89897	90091	3.08	wsv164	AAL33168.1
89995	89998	4	195	89897	90091	2.05	wsv164	AAL33168.1
90074	90091	18	195	89897	90091	9.23	wsv164	AAL33168.1
90312	90314	3	270	90213	90482	1.11	wsv165	AAL33169.1
90969	90987	19	3219	90371	93589	0.59	wsv166	AAL33170.1
92606	92611	6	3219	90371	93589	0.19	wsv166	AAL33170.1
92682	92692	11	3219	90371	93589	0.34	wsv166	AAL33170.1
92827	92832	6	3219	90371	93589	0.19	wsv166	AAL33170.1
93174	93182	9	3219	90371	93589	0.28	wsv166	AAL33170.1
94084	94096	13	2547	93670	96216	0.51	wsv172	AAL33176.1	RR1 ribonucleotide reductase large subunit
94353	94356	4	2547	93670	96216	0.16	wsv172	AAL33176.1	RR1 ribonucleotide reductase large subunit
94720	94730	11	2547	93670	96216	0.43	wsv172	AAL33176.1	RR1 ribonucleotide reductase large subunit
95080	95088	9	2547	93670	96216	0.35	wsv172	AAL33176.1	RR1 ribonucleotide reductase large subunit
95080	95088	9	300	95059	95358	3	wsv173	AAL33177.1
97865	97878	14	909	97838	98746	1.54	wsv178	AAL33182.1	immediate-early protein
97903	97906	4	909	97838	98746	0.44	wsv178	AAL33182.1	immediate-early protein
98082	98735	654	909	97838	98746	71.95	wsv178	AAL33182.1	immediate-early protein
98082	98735	621	666	98115	98780	93.24	wsv179	AAL33183.1
98874	99006	133	225	98782	99006	59.11	wsv180	AAL33184.1
100751	100757	7	1626	100353	101978	0.43	wsv184	AAL33188.1
100751	100757	7	354	100589	100942	1.98	wsv185	AAL33189.1
102033	102038	6	285	101770	102054	2.11	wsv186	AAL33190.1
105640	105642	3	3060	104435	107494	0.1	wsv192	AAL33196.1
106912	106914	3	3060	104435	107494	0.1	wsv192	AAL33196.1
109442	109444	3	2571	109369	111939	0.12	wsv199	AAL33203.1
110099	110119	21	2571	109369	111939	0.82	wsv199	AAL33203.1
110350	110352	3	2571	109369	111939	0.12	wsv199	AAL33203.1
110521	110535	15	2571	109369	111939	0.58	wsv199	AAL33203.1
111625	111637	13	2571	109369	111939	0.51	wsv199	AAL33203.1
114068	114072	5	828	113870	114697	0.6	wsv207	AAL33211.1
114428	114432	5	828	113870	114697	0.6	wsv207	AAL33211.1
114428	114432	5	195	114283	114477	2.56	wsv208	AAL33212.1
115558	115562	5	4821	114742	119562	0.1	wsv209	AAL33213.1	VP187 envelope protein
119402	119404	3	4821	114742	119562	0.06	wsv209	AAL33213.1	VP187 envelope protein
119946	119956	11	285	119696	119980	3.86	wsv215	AAL33219.1
121870	121872	3	3585	120012	123596	0.08	wsv216	AIX03671.1	VP124 envelope protein
123553	123564	12	3585	120012	123596	0.33	wsv216	AIX03671.1	VP124 envelope protein
124693	124701	9	2025	123666	125690	0.44	wsv220	AAL33224.1	VP76 capsid protein
125521	125523	3	2025	123666	125690	0.15	wsv220	AAL33224.1	VP76 capsid protein
124693	124701	9	810	124589	125398	1.11	wsv221	AAL33225.1
126125	126130	6	2535	125709	128243	0.24	wsv222	AAL33226.1	E3 ligase
126881	126887	7	2535	125709	128243	0.28	wsv222	AAL33226.1	E3 ligase
126881	126887	7	426	126840	127265	1.64	wsv223	AAL33227.1
128650	128652	3	2811	128367	131177	0.11	wsv226	AIX03672.1
129680	129692	13	2811	128367	131177	0.46	wsv226	AIX03672.1
130911	130917	7	2811	128367	131177	0.25	wsv226	AIX03672.1
129680	129692	13	195	129545	129739	6.67	wsv229	AAL33233.1
131414	131420	7	249	131382	131630	2.81	wsv230	AAL33234.1	ICP11/P9
133336	133342	7	1848	131786	133633	0.38	wsv231	AAL33235.1
134161	134173	13	885	134033	134917	1.47	wsv234	AAL33238.1
134651	134659	9	885	134033	134917	1.02	wsv234	AAL33238.1
134692	134696	5	885	134033	134917	0.56	wsv234	AAL33238.1
134820	134823	4	885	134033	134917	0.45	wsv234	AAL33238.1
134820	134823	4	234	134703	134936	1.71	wsv236	AAL33240.1
135217	135228	12	879	135193	136071	1.37	wsv237	AAL33241.1	VP41A envelope protein
135305	135310	6	879	135193	136071	0.68	wsv237	AAL33241.1	VP41A envelope protein
135333	136071	739	879	135193	136071	84.07	wsv237	AAL33241.1	VP41A envelope protein
141301	141500	200	231	141270	141500	86.58	wsv245	AAL33249.1
141558	141726	169	231	141525	141755	73.16	wsv246	AAL33535.1
142615	142621	7	2352	142216	144567	0.3	wsv249	AAL33252.1	E3 ligase immediate-early protein
143576	143586	11	2352	142216	144567	0.47	wsv249	AAL33252.1	E3 ligase immediate-early protein
143736	144088	353	2352	142216	144567	15.01	wsv249	AAL33252.1	E3 ligase immediate-early protein
144163	144167	5	2352	142216	144567	0.21	wsv249	AAL33252.1	E3 ligase immediate-early protein
144189	144202	14	2352	142216	144567	0.6	wsv249	AAL33252.1	E3 ligase immediate-early protein
143576	143586	11	561	143496	144056	1.96	wsv250	AAL33253.1
143736	144056	321	561	143496	144056	57.22	wsv250	AAL33253.1
145401	145408	8	1503	144738	146240	0.53	wsv252	AIX03673.1
148689	148693	5	930	148384	149313	0.54	wsv259	AIX03674.1	VP38 envelope protein
149159	149161	3	930	148384	149313	0.32	wsv259	AIX03674.1	VP38 envelope protein
149462	149477	16	2769	149373	152141	0.58	wsv260	AAL33263.1
149879	149883	5	2769	149373	152141	0.18	wsv260	AAL33263.1
150825	150828	4	2769	149373	152141	0.14	wsv260	AAL33263.1
151153	151159	7	2769	149373	152141	0.25	wsv260	AAL33263.1
152096	152112	17	2769	149373	152141	0.61	wsv260	AAL33263.1
152096	152112	17	318	151818	152135	5.35	wsv265	AAL33268.1
154711	154716	6	1470	153300	154769	0.41	wsv269	AAL33272.1
154867	154877	11	513	154787	155299	2.14	wsv270	AAL33273.1
155960	155963	4	3660	155312	158971	0.11	wsv271	AIX03675.1	VP136 capsid protein
156018	156042	25	3660	155312	158971	0.68	wsv271	AIX03675.1	VP136 capsid protein
156429	156445	17	3660	155312	158971	0.46	wsv271	AIX03675.1	VP136 capsid protein
156711	156719	9	3660	155312	158971	0.25	wsv271	AIX03675.1	VP136 capsid protein
156784	156855	72	3660	155312	158971	1.97	wsv271	AIX03675.1	VP136 capsid protein
156941	156957	17	3660	155312	158971	0.46	wsv271	AIX03675.1	VP136 capsid protein
156429	156445	17	273	156285	156557	6.23	wsv273	AAL33276.1
156711	156719	9	189	156630	156818	4.76	wsv274	AIX03676.1
156784	156818	35	189	156630	156818	18.52	wsv274	AIX03676.1
159776	159805	30	2376	159184	161559	1.26	wsv277	AAL33280.1
164144	164151	8	1905	163979	165883	0.42	wsv282	AAL33285.1
164212	164221	10	1905	163979	165883	0.52	wsv282	AAL33285.1
166754	166765	12	3303	166345	169647	0.36	wsv285	AAL33288.1
169118	169121	4	3303	166345	169647	0.12	wsv285	AAL33288.1
169164	169167	4	3303	166345	169647	0.12	wsv285	AAL33288.1
169297	169309	13	3303	166345	169647	0.39	wsv285	AAL33288.1
169483	169500	18	3303	166345	169647	0.54	wsv285	AAL33288.1
171472	171483	12	4698	169744	174441	0.26	wsv289	AAL33291.1	VP190 capsid protein
172218	172234	17	4698	169744	174441	0.36	wsv289	AAL33291.1	VP190 capsid protein
173437	173440	4	4698	169744	174441	0.09	wsv289	AAL33291.1	VP190 capsid protein
174065	174072	8	4698	169744	174441	0.17	wsv289	AAL33291.1	VP190 capsid protein
174343	174345	3	4698	169744	174441	0.06	wsv289	AAL33291.1	VP190 capsid protein
174835	174847	13	621	174741	175361	2.09	wsv294	AAL33296.1
174914	174919	6	621	174741	175361	0.97	wsv294	AAL33296.1
175009	175019	11	621	174741	175361	1.77	wsv294	AAL33296.1
175070	175072	3	621	174741	175361	0.48	wsv294	AAL33296.1
175341	175352	12	621	174741	175361	1.93	wsv294	AAL33296.1
176010	176036	27	630	175460	176089	4.29	wsv295	AAL33297.1
176010	176034	25	348	175687	176034	7.18	wsv296	AAL33298.1
176010	176036	27	210	175913	176122	12.86	wsv297	AAL33299.1
176417	176421	5	930	176138	177067	0.54	wsv299	AAL33301.1
176536	176541	6	930	176138	177067	0.65	wsv299	AAL33301.1
176581	176603	23	930	176138	177067	2.47	wsv299	AAL33301.1
176790	176804	15	930	176138	177067	1.61	wsv299	AAL33301.1
176536	176541	6	198	176527	176724	3.03	wsv300	AAL33302.1
176581	176603	23	198	176527	176724	11.62	wsv300	AAL33302.1
176790	176804	3	369	176802	177170	0.81	wsv301	AAL33303.1
177601	177620	20	570	177134	177703	3.51	wsv302	AAL33304.1
178123	178139	17	2676	177806	180481	0.64	wsv303	AAL33305.1	putative TATA-box bind protein
178123	178139	17	249	177949	178197	6.83	wsv304	AAL33306.1
181099	181116	18	1260	180468	181727	1.43	wsv306	AAL33308.1	VP39A envelope protein
185195	185216	22	3543	184903	188445	0.62	wsv313	AIX03677.1
185502	185507	6	3543	184903	188445	0.17	wsv313	AIX03677.1
185976	185989	14	3543	184903	188445	0.4	wsv313	AIX03677.1
186436	186441	6	3543	184903	188445	0.17	wsv313	AIX03677.1
186505	186509	5	3543	184903	188445	0.14	wsv313	AIX03677.1
186535	186545	11	3543	184903	188445	0.31	wsv313	AIX03677.1
186569	186572	4	3543	184903	188445	0.11	wsv313	AIX03677.1
186964	187007	44	3543	184903	188445	1.24	wsv313	AIX03677.1
187055	187063	9	3543	184903	188445	0.25	wsv313	AIX03677.1
187198	187207	10	3543	184903	188445	0.28	wsv313	AIX03677.1
187282	187339	58	3543	184903	188445	1.64	wsv313	AIX03677.1
187450	188445	996	3543	184903	188445	28.11	wsv313	AIX03677.1
185502	185507	6	444	185324	185767	1.35	wsv314	AAL33316.1
185502	185507	6	324	185466	185789	1.85	wsv315	AAL33317.1
185976	185989	14	204	185879	186082	6.86	wsv316	AAL33318.1
187198	187207	10	273	187085	187357	3.66	wsv317	AAL33319.1
187282	187339	58	273	187085	187357	21.25	wsv317	AAL33319.1
187450	187581	132	225	187357	187581	58.67	wsv318	AAL33320.1
188877	188894	18	354	188760	189113	5.08	wsv321	AAL33323.1	VP16 envelope protein
188941	188983	43	354	188760	189113	12.15	wsv321	AAL33323.1	VP16 envelope protein
189014	189080	67	354	188760	189113	18.93	wsv321	AAL33323.1	VP16 envelope protein
189239	189243	5	684	189127	189810	0.73	wsv322	AAL33324.1
189301	189333	33	684	189127	189810	4.82	wsv322	AAL33324.1
189422	189428	7	684	189127	189810	1.02	wsv322	AAL33324.1
189549	189556	8	684	189127	189810	1.17	wsv322	AAL33324.1
189624	189638	15	684	189127	189810	2.19	wsv322	AAL33324.1
189700	189738	39	684	189127	189810	5.7	wsv322	AAL33324.1
189549	189556	8	267	189444	189710	3	wsv323	AAL33325.1
189624	189638	15	267	189444	189710	5.62	wsv323	AAL33325.1
189700	189710	11	267	189444	189710	4.12	wsv323	AAL33325.1
189949	189998	50	249	189814	190062	20.08	wsv324	AAL33326.1
190432	190446	15	1398	190061	191458	1.07	wsv325	AAL33327.1	VP56 envelope protein
190602	190625	24	1398	190061	191458	1.72	wsv325	AAL33327.1	VP56 envelope protein
190660	190672	13	1398	190061	191458	0.93	wsv325	AAL33327.1	VP56 envelope protein
190705	190730	26	1398	190061	191458	1.86	wsv325	AAL33327.1	VP56 envelope protein
190765	190790	26	1398	190061	191458	1.86	wsv325	AAL33327.1	VP56 envelope protein
190995	191013	19	1398	190061	191458	1.36	wsv325	AAL33327.1	VP56 envelope protein
191037	191046	10	1398	190061	191458	0.72	wsv325	AAL33327.1	VP56 envelope protein
191097	191112	16	1398	190061	191458	1.14	wsv325	AAL33327.1	VP56 envelope protein
190705	190730	26	189	190678	190866	13.76	wsv326	AAL33328.1
190765	190790	26	189	190678	190866	13.76	wsv326	AAL33328.1
193286	193290	5	2571	192801	195371	0.19	wsv327	AAL33329.1	VP90 envelope protein
193286	193290	5	300	193237	193536	1.67	wsv329	AAL33331.1
195948	195950	3	2361	195504	197864	0.13	wsv332	AAL33334.1
197065	197075	11	2361	195504	197864	0.47	wsv332	AAL33334.1
195948	195950	3	249	195861	196109	1.2	wsv334	AAL33336.1
197065	197075	11	291	197042	197332	3.78	wsv336	AAL33338.1
198034	198046	13	1302	197956	199257	1	wsv338	AAL33340.1	VP62 envelope protein
199153	199257	105	1302	197956	199257	8.06	wsv338	AAL33340.1	VP62 envelope protein
199153	200003	724	852	199280	200131	84.98	wsv339	AAL33341.1	VP62 envelope protein
202305	202308	4	12543	201428	213970	0.03	wsv343	AIX03679.1
203284	203292	9	12543	201428	213970	0.07	wsv343	AIX03679.1
203834	203840	7	12543	201428	213970	0.06	wsv343	AIX03679.1
204666	204681	16	12543	201428	213970	0.13	wsv343	AIX03679.1
206843	206847	5	12543	201428	213970	0.04	wsv343	AIX03679.1
206929	206933	5	12543	201428	213970	0.04	wsv343	AIX03679.1
207369	207400	32	12543	201428	213970	0.26	wsv343	AIX03679.1
207812	207819	8	12543	201428	213970	0.06	wsv343	AIX03679.1
207935	207939	5	12543	201428	213970	0.04	wsv343	AIX03679.1
208063	208077	15	12543	201428	213970	0.12	wsv343	AIX03679.1
208526	208531	6	12543	201428	213970	0.05	wsv343	AIX03679.1
208575	208588	14	12543	201428	213970	0.11	wsv343	AIX03679.1
209010	209016	7	12543	201428	213970	0.06	wsv343	AIX03679.1
209317	209328	12	12543	201428	213970	0.1	wsv343	AIX03679.1
210881	210883	3	12543	201428	213970	0.02	wsv343	AIX03679.1
212497	212511	15	12543	201428	213970	0.12	wsv343	AIX03679.1
203284	203292	9	639	202842	203480	1.41	wsv345	AAL33347.1
204666	204681	16	444	204450	204893	3.6	wsv350	AAL33352.1
207812	207819	8	276	207770	208045	2.9	wsv352	AAL33354.1
207935	207939	5	276	207770	208045	1.81	wsv352	AAL33354.1
209317	209328	12	276	209298	209573	4.35	wsv353	AAL33355.1
210881	210883	3	504	210519	211022	0.6	wsv355	AAL33357.1
212497	212511	15	213	212401	212613	7.04	wsv358	AAL33360.1
214578	214586	9	18234	214244	232477	0.05	wsv360	AIX03681.1	VP664 capsid protein
215708	215713	6	18234	214244	232477	0.03	wsv360	AIX03681.1	VP664 capsid protein
225063	225077	15	18234	214244	232477	0.08	wsv360	AIX03681.1	VP664 capsid protein
225685	225696	12	18234	214244	232477	0.07	wsv360	AIX03681.1	VP664 capsid protein
226634	226638	5	18234	214244	232477	0.03	wsv360	AIX03681.1	VP664 capsid protein
226812	226820	9	18234	214244	232477	0.05	wsv360	AIX03681.1	VP664 capsid protein
227155	227166	12	18234	214244	232477	0.07	wsv360	AIX03681.1	VP664 capsid protein
227400	227409	10	18234	214244	232477	0.05	wsv360	AIX03681.1	VP664 capsid protein
228078	228090	13	18234	214244	232477	0.07	wsv360	AIX03681.1	VP664 capsid protein
228296	228313	18	18234	214244	232477	0.1	wsv360	AIX03681.1	VP664 capsid protein
228742	228753	12	18234	214244	232477	0.07	wsv360	AIX03681.1	VP664 capsid protein
228992	228995	4	18234	214244	232477	0.02	wsv360	AIX03681.1	VP664 capsid protein
229255	229274	20	18234	214244	232477	0.11	wsv360	AIX03681.1	VP664 capsid protein
230670	230686	17	18234	214244	232477	0.09	wsv360	AIX03681.1	VP664 capsid protein
231412	231415	4	18234	214244	232477	0.02	wsv360	AIX03681.1	VP664 capsid protein
226812	226820	9	342	226734	227075	2.63	wsv374	AAL33376.1
226812	226820	9	204	226762	226965	4.41	wsv375	AAL33377.1
228296	228313	18	648	228124	228771	2.78	wsv376	AAL33378.1
228742	228753	12	648	228124	228771	1.85	wsv376	AAL33378.1
229255	229274	20	192	229104	229295	10.42	wsv377	AAL33379.1
230670	230686	17	345	230487	230831	4.93	wsv381	AAL33383.1
231412	231415	4	405	231226	231630	0.99	wsv383	AAL33385.1
231412	231415	4	348	231267	231614	1.15	wsv384	AAL33386.1
232606	232627	10	207	232618	232824	4.83	wsv386	AAL33388.1	VP12B%2C	envelope	protein
233372	233377	6	2190	233003	235192	0.27	wsv387	AAL33389.1
233596	233609	14	2190	233003	235192	0.64	wsv387	AAL33389.1
235960	235966	7	966	235245	236210	0.72	wsv390	AIX03682.1	anti-apoptosis protein
236073	236080	8	966	235245	236210	0.83	wsv390	AIX03682.1	anti-apoptosis protein
236073	236080	8	240	236015	236254	3.33	wsv393	AAL33395.1
236073	236080	8	306	236050	236355	2.61	wsv394	AAL33396.1
236381	236383	3	1197	236231	237427	0.25	wsv395	AAL33397.1	TK-TMK chimeric thymidine and thymidylate kinase
236791	236833	43	1197	236231	237427	3.59	wsv395	AAL33397.1	TK-TMK chimeric thymidine and thymidylate kinase
236791	236833	43	294	236669	236962	14.63	wsv396	AAL33398.1
238921	238958	38	552	238407	238958	6.88	wsv399	AAL33401.1
240015	240663	116	198	240548	240745	58.59	wsv402	AAL33404.1
241881	241888	8	1926	241307	243232	0.42	wsv403	AAL33416.2	E3 ligase immediate-early protein
242443	242453	11	1926	241307	243232	0.57	wsv403	AAL33416.2	E3 ligase immediate-early protein
243012	243021	10	1926	241307	243232	0.52	wsv403	AAL33416.2	E3 ligase immediate-early protein
243123	243139	17	1926	241307	243232	0.88	wsv403	AAL33416.2	E3 ligase immediate-early protein
242443	242453	11	198	242303	242500	5.56	wsv404	AAL33406.1
242443	242453	11	555	242332	242886	1.98	wsv405	AIX03685.1
243347	243355	9	780	243287	244066	1.15	wsv406	AAL33408.1
244143	244147	5	684	244084	244767	0.73	wsv407	AAL33409.1
245614	245624	11	480	245341	245820	2.29	wsv412	AAL33414.1
245931	245941	11	354	245780	246133	3.11	wsv413	AAL33415.1
245931	245941	11	366	245900	246265	3.01	wsv414	AIX03686.1	VP19 envelope protein
246209	246221	13	366	245900	246265	3.55	wsv414	AIX03686.1	VP19 envelope protein
246770	246778	9	1635	246403	248037	0.55	wsv415	AAL33417.1	VP60 capsid protein
247223	247233	11	1635	246403	248037	0.67	wsv415	AAL33417.1	VP60 capsid protein
247399	247406	8	1635	246403	248037	0.49	wsv415	AAL33417.1	VP60 capsid protein
247494	247513	20	1635	246403	248037	1.22	wsv415	AAL33417.1	VP60 capsid protein
246770	246778	9	429	246558	246986	2.1	wsv416	AAL33418.1
246770	246778	9	240	246568	246807	3.75	wsv417	AAL33419.1
247223	247233	11	687	247200	247886	1.6	wsv418	AAL33420.1
247399	247406	8	687	247200	247886	1.16	wsv418	AAL33420.1
247494	247513	20	687	247200	247886	2.91	wsv418	AAL33420.1
248451	248453	3	294	248413	248706	1.02	wsv420	AAL33422.1
248974	248981	8	615	248870	249484	1.3	wsv421	AAL33423.1	VP28 envelope protein
249210	249229	20	615	248870	249484	3.25	wsv421	AAL33423.1	VP28 envelope protein
249210	249229	20	387	249058	249444	5.17	wsv422	AAL33424.1
250689	250691	3	2193	249579	251771	0.14	wsv423	AAL33425.1	putative protein kinase
250788	250794	7	2193	249579	251771	0.32	wsv423	AAL33425.1	putative protein kinase
251317	251355	39	2193	249579	251771	1.78	wsv423	AAL33425.1	putative protein kinase
251485	251502	18	2193	249579	251771	0.82	wsv423	AAL33425.1	putative protein kinase
250788	250794	7	210	250774	250983	3.33	wsv425	AAL33427.1
251317	251355	39	198	251217	251414	19.7	wsv426	AAL33428.1
252222	252237	16	1872	251987	253858	0.85	wsv427	AAL33429.1
252586	252595	10	1872	251987	253858	0.53	wsv427	AAL33429.1
253256	253269	14	1872	251987	253858	0.75	wsv427	AAL33429.1
253361	253379	19	1872	251987	253858	1.01	wsv427	AAL33429.1
253666	253671	6	1872	251987	253858	0.32	wsv427	AAL33429.1
253737	253742	6	1872	251987	253858	0.32	wsv427	AAL33429.1
252222	252237	16	189	252165	252353	8.47	wsv428	AAL33430.1
252586	252595	10	354	252450	252803	2.82	wsv429	AAL33431.1
253256	253269	14	285	253248	253532	4.91	wsv431	AAL33433.1
253361	253379	19	285	253248	253532	6.67	wsv431	AAL33433.1
254547	254556	10	3786	254054	257839	0.26	wsv433	AAL33435.1
254730	254734	5	3786	254054	257839	0.13	wsv433	AAL33435.1
255879	255889	11	3786	254054	257839	0.29	wsv433	AAL33435.1
255984	255993	10	3786	254054	257839	0.26	wsv433	AAL33435.1
257014	257022	9	3786	254054	257839	0.24	wsv433	AAL33435.1
254547	254556	10	429	254422	254850	2.33	wsv434	AAL33436.1
254730	254734	5	429	254422	254850	1.17	wsv434	AAL33436.1
255879	255888	10	372	255517	255888	2.69	wsv436	AAL33438.1
257014	257022	9	216	256857	257072	4.17	wsv438	AAL33439.1
258194	258197	4	1824	257925	259748	0.22	wsv440	AAL33441.1
258924	258928	5	1824	257925	259748	0.27	wsv440	AAL33441.1
261317	261319	3	2403	259703	262105	0.12	wsv442	AAL33443.1	VP95 envelope protein
262038	262046	9	2403	259703	262105	0.37	wsv442	AAL33443.1	VP95 envelope protein
261317	261319	3	342	261154	261495	0.88	wsv444	AAL33445.1
262038	262046	9	255	261907	262161	3.53	wsv445	AAL33446.1
263047	263059	13	1581	262180	263760	0.82	wsv446	AAL33447.1
268159	268162	4	5805	263793	269597	0.07	wsv447	AIX03687.1
268281	268291	11	5805	263793	269597	0.19	wsv447	AIX03687.1
268428	268435	8	5805	263793	269597	0.14	wsv447	AIX03687.1
268617	268630	14	5805	263793	269597	0.24	wsv447	AIX03687.1
268723	268735	13	5805	263793	269597	0.22	wsv447	AIX03687.1
268891	268900	10	5805	263793	269597	0.17	wsv447	AIX03687.1
269407	269425	19	5805	263793	269597	0.33	wsv447	AIX03687.1
269552	269554	3	5805	263793	269597	0.05	wsv447	AIX03687.1
268159	268162	4	615	268102	268716	0.65	wsv453	AAL33454.1
268281	268291	11	615	268102	268716	1.79	wsv453	AAL33454.1
268428	268435	8	615	268102	268716	1.3	wsv453	AAL33454.1
268617	268630	14	615	268102	268716	2.28	wsv453	AAL33454.1
269407	269425	19	243	269250	269492	7.82	wsv454	AAL33455.1
271097	271137	41	198	271044	271241	20.71	wsv458	AAL33459.1
271097	271137	41	396	271065	271460	10.35	wsv459	AAL33460.1
271097	271137	41	417	271096	271512	9.83	wsv460	AAL33461.1
271947	272022	76	474	271549	272022	16.03	wsv461	AAL33462.1
271947	272773	434	867	272340	273206	50.06	wsv464	AAL33465.1
273558	273575	18	3732	273314	277045	0.48	wsv465	AIX03689.1	immediate-early protein
273674	273698	25	3732	273314	277045	0.67	wsv465	AIX03689.1	immediate-early protein
274213	274227	15	3732	273314	277045	0.4	wsv465	AIX03689.1	immediate-early protein
274383	274400	18	3732	273314	277045	0.48	wsv465	AIX03689.1	immediate-early protein
274636	274644	9	3732	273314	277045	0.24	wsv465	AIX03689.1	immediate-early protein
274839	274845	7	3732	273314	277045	0.19	wsv465	AIX03689.1	immediate-early protein
274977	274979	3	3732	273314	277045	0.08	wsv465	AIX03689.1	immediate-early protein
275471	275473	3	3732	273314	277045	0.08	wsv465	AIX03689.1	immediate-early protein
275739	275748	10	3732	273314	277045	0.27	wsv465	AIX03689.1	immediate-early protein
276507	276511	5	3732	273314	277045	0.13	wsv465	AIX03689.1	immediate-early protein
273558	273575	15	189	273561	273749	7.94	wsv466	AAL33467.1
273674	273698	25	189	273561	273749	13.23	wsv466	AAL33467.1
274383	274400	18	282	274303	274584	6.38	wsv468	AAL33469.1
276507	276511	5	276	276306	276581	1.81	wsv470	AIX03690.1
277128	277144	17	210	276993	277202	8.1	wsv472	AAL33473.1
277128	277144	17	273	277073	277345	6.23	wsv473	AAL33474.1
277317	277345	29	273	277073	277345	10.62	wsv473	AAL33474.1
278574	278675	19	216	278657	278872	8.8	wsv476	AAL33477.1
279619	279624	6	627	279149	279775	0.96	wsv477	AAL33478.1
279693	279698	6	627	279149	279775	0.96	wsv477	AAL33478.1
279619	279624	6	222	279545	279766	2.7	wsv478	AAL33479.1
279693	279698	6	222	279545	279766	2.7	wsv478	AAL33479.1
279833	279845	13	1530	279829	281358	0.85	wsv479	AAL33480.1
280671	281358	688	1530	279829	281358	44.97	wsv479	AAL33480.1
291622	291625	4	3030	291227	294256	0.13	wsv502	AAL33503.1
292182	292200	19	3030	291227	294256	0.63	wsv502	AAL33503.1
292967	292980	14	3030	291227	294256	0.46	wsv502	AAL33503.1
291622	291625	4	243	291473	291715	1.65	wsv503	AAL33504.1
296117	296127	11	207	296082	296288	5.31	wsv511	AAL33512.1
296239	296245	7	207	296082	296288	3.38	wsv511	AAL33512.1
296274	296283	10	207	296082	296288	4.83	wsv511	AAL33512.1
296239	296245	7	219	296226	296444	3.2	wsv512	AAL33513.1
296274	296283	10	219	296226	296444	4.57	wsv512	AAL33513.1
298030	298039	10	7056	296341	303396	0.14	wsv514	AIX03694.1	DNA polymerase
298719	298725	7	7056	296341	303396	0.1	wsv514	AIX03694.1	DNA polymerase
298860	298871	12	7056	296341	303396	0.17	wsv514	AIX03694.1	DNA polymerase
299686	299689	4	7056	296341	303396	0.06	wsv514	AIX03694.1	DNA polymerase
300429	300468	40	7056	296341	303396	0.57	wsv514	AIX03694.1	DNA polymerase
301431	301446	16	7056	296341	303396	0.23	wsv514	AIX03694.1	DNA polymerase
302033	302047	15	7056	296341	303396	0.21	wsv514	AIX03694.1	DNA polymerase
298030	298039	10	453	297894	298346	2.21	wsv518	AAL33519.1
298719	298725	7	318	298438	298755	2.2	wsv520	AAL33521.1
302033	302047	15	243	301872	302114	6.17	wsv522	AAL33523.1
303833	303845	13	1347	303705	305051	0.97	wsv526	AAL33527.1
304313	304324	12	1347	303705	305051	0.89	wsv526	AAL33527.1
304929	304945	17	1347	303705	305051	1.26	wsv526	AAL33527.1

## Sheet: TH
Missing_region_start	Missing_region_end	Missing_region_length	CDS_length	CDS_start	CDS_end	CDS_Proportion(%)	CDS_Product	Protein_id	Note
64091	64097	7	1113	63556	64668	0.63	wsv128	AAL33132.1
64343	64508	166	1113	63556	64668	14.91	wsv128	AAL33132.1
64091	64097	7	1074	63564	64637	0.65	wsv129	AAL33133.1
64343	64508	166	1074	63564	64637	15.46	wsv129	AAL33133.1
75074	75113	40	6942	73873	80814	0.58	wsv143	AAL33147.1
143864	143994	131	2352	142216	144567	5.57	wsv249	AAL33252.1	E3 ligase immediate-early protein
143864	143994	131	561	143496	144056	23.35	wsv250	AAL33253.1
272083	272272	190	252	272021	272272	75.4	wsv462	AAL33463.1
272083	272276	194	231	272046	272276	83.98	wsv463	AAL33464.1
272083	272667	328	867	272340	273206	37.83	wsv464	AAL33465.1
279858	281358	1501	1530	279829	281358	98.1	wsv479	AAL33480.1
279858	291904	678	3030	291227	294256	22.38	wsv502	AAL33503.1

## Sheet: CN04
Missing_region_start	Missing_region_end	Missing_region_length	CDS_length	CDS_start	CDS_end	CDS_Proportion(%)	CDS_Product	Protein_id	Note
5119	5416	298	627	5099	5725	47.53	wsv002	AAL33006.1	VP24 envelope protein
5119	5416	239	330	5178	5507	72.42	wsv003	AAL33007.1
6431	6514	84	888	6145	7032	9.46	wsv006	AAL33010.1
6431	6514	84	228	6318	6545	36.84	wsv007	AAL33011.1
6431	6514	84	615	6356	6970	13.66	wsv008	AAL33012.1
26437	26446	10	2946	25391	28336	0.34	wsv045	AAL33049.1
26437	26446	10	363	26295	26657	2.75	wsv047	AAL33051.1
26437	26446	10	216	26356	26571	4.63	wsv048	AAL33052.1
29263	29458	191	246	29268	29513	77.64	wsv053	AAL33057.1
29263	29458	62	189	29397	29585	32.8	wsv054	AAL33058.1
32257	32368	112	252	32117	32368	44.44	wsv060	AAL33064.1
55003	55011	9	204	54980	55183	4.41	wsv111	AAL33115.1
63379	63410	32	288	63123	63410	11.11	wsv127	AAL33131.1
63379	63935	380	1113	63556	64668	34.14	wsv128	AAL33132.1
64079	64361	283	1113	63556	64668	25.43	wsv128	AAL33132.1
63379	63935	372	1074	63564	64637	34.64	wsv129	AAL33133.1
64079	64361	283	1074	63564	64637	26.35	wsv129	AAL33133.1
82513	82608	96	600	82375	82974	16	wsv150	AIX03668.1
82891	82974	84	600	82375	82974	14	wsv150	AIX03668.1
85839	85843	5	4311	83674	87984	0.12	wsv151	AIX03669.1
97492	97573	82	321	97253	97573	25.55	wsv177	AAL33181.1
107793	107795	3	774	107680	108453	0.39	wsv195	AAL33199.1
133336	133633	298	1848	131786	133633	16.13	wsv231	AAL33235.1
134928	134936	9	234	134703	134936	3.85	wsv236	AAL33240.1
134928	138225	605	903	137621	138523	67	wsv242	AAL33246.1	VP41B envelope protein
143784	143943	160	2352	142216	144567	6.8	wsv249	AAL33252.1	E3 ligase immediate-early protein
144060	144081	22	2352	142216	144567	0.94	wsv249	AAL33252.1	E3 ligase immediate-early protein
143784	143943	160	561	143496	144056	28.52	wsv250	AAL33253.1
197938	200096	817	852	199280	200131	95.89	wsv339	AAL33341.1	VP39 envelope protein
238941	238958	18	552	238407	238958	3.26	wsv399	AAL33401.1
240018	240638	91	198	240548	240745	45.96	wsv402	AAL33404.1
271958	272022	65	474	271549	272022	13.71	wsv461	AAL33462.1
271958	272773	434	867	272340	273206	50.06	wsv464	AAL33465.1
278054	278191	138	186	278006	278191	74.19	wsv475	AAL33476.1
280671	281358	688	1530	279829	281358	44.97	wsv479	AAL33480.1

## Sheet: CN02
Missing_region_start	Missing_region_end	Missing_region_length	CDS_length	CDS_start	CDS_end	CDS_Proportion(%)	CDS_Product	Protein_id	Note
29678	29706	29	192	29569	29760	15.1	wsv055	AAL33059.1
48803	48820	18	3438	46662	50099	0.52	wsv091	AAL33095.1	immediate-early protein
48803	48820	18	492	48529	49020	3.66	wsv094	AAL33098.1
48803	48820	18	321	48619	48939	5.61	wsv095	AAL33099.1
55003	55007	5	204	54980	55183	2.45	wsv111	AAL33115.1
60267	60270	4	3135	59663	62797	0.13	wsv119	AAL33123.1
60267	60270	4	192	60119	60310	2.08	wsv123	AAL33127.1
64195	64463	269	1113	63556	64668	24.17	wsv128	AAL33132.1
64195	64463	269	1074	63564	64637	25.05	wsv129	AAL33133.1
82386	82456	71	414	82056	82469	17.15	wsv149a	AIX03667.1
82386	82456	71	600	82375	82974	11.83	wsv150	AIX03668.1
82791	82797	7	600	82375	82974	1.17	wsv150	AIX03668.1
82925	82974	50	600	82375	82974	8.33	wsv150	AIX03668.1
98293	98455	163	909	97838	98746	17.93	wsv178	AAL33182.1	immediate-early protein
98582	98671	90	909	97838	98746	9.9	wsv178	AAL33182.1	immediate-early protein
98293	98455	163	666	98115	98780	24.47	wsv179	AAL33183.1
98582	98671	90	666	98115	98780	13.51	wsv179	AAL33183.1
101654	101661	8	1626	100353	101978	0.49	wsv184	AAL33188.1
112193	112300	108	540	111761	112300	20	wsv203	AAL33207.1
112193	112396	193	390	112204	112593	49.49	wsv204	AAL33208.1
112604	112621	18	210	112412	112621	8.57	wsv205	AAL33209.1
132914	133633	720	1848	131786	133633	38.96	wsv231	AAL33235.1
132914	137014	907	1461	136108	137568	62.08	wsv238	AAL33242.1	VP52A envelope protein
141190	141298	29	231	141270	141500	12.55	wsv245	AAL33249.1
143784	144012	229	2352	142216	144567	9.74	wsv249	AAL33252.1	E3 ligase immediate-early protein
143784	144012	229	561	143496	144056	40.82	wsv250	AAL33253.1
181007	181020	14	1260	180468	181727	1.11	wsv306	AAL33308.1	VP39A envelope protein
240246	240570	23	198	240548	240745	11.62	wsv402	AAL33404.1
271826	272022	197	474	271549	272022	41.56	wsv461	AAL33462.1
271826	272082	62	252	272021	272272	24.6	wsv462	AAL33463.1
271826	272082	37	231	272046	272276	16.02	wsv463	AAL33464.1

## Sheet: CN03
Missing_region_start	Missing_region_end	Missing_region_length	CDS_length	CDS_start	CDS_end	CDS_Proportion(%)	CDS_Product	Protein_id	Note
26437	26446	10	2946	25391	28336	0.34	wsv045	AAL33049.1
26437	26446	10	363	26295	26657	2.75	wsv047	AAL33051.1
26437	26446	10	216	26356	26571	4.63	wsv048	AAL33052.1
29263	29458	191	246	29268	29513	77.64	wsv053	AAL33057.1
29263	29458	62	189	29397	29585	32.8	wsv054	AAL33058.1
32257	32368	112	252	32117	32368	44.44	wsv060	AAL33064.1
37421	38639	1084	1269	37556	38824	85.42	wsv073	AAL33077.1
37421	38639	41	210	38599	38808	19.52	wsv075	AAL33079.1
55003	55011	9	204	54980	55183	4.41	wsv111	AAL33115.1
55057	55062	6	204	54980	55183	2.94	wsv111	AAL33115.1
55057	55062	6	1386	55032	56417	0.43	wsv112	AAL33116.1	dUTPase
63379	63410	32	288	63123	63410	11.11	wsv127	AAL33131.1
63379	63935	380	1113	63556	64668	34.14	wsv128	AAL33132.1
64079	64361	283	1113	63556	64668	25.43	wsv128	AAL33132.1
63379	63935	372	1074	63564	64637	34.64	wsv129	AAL33133.1
64079	64361	283	1074	63564	64637	26.35	wsv129	AAL33133.1
82580	82797	218	600	82375	82974	36.33	wsv150	AIX03668.1
97492	97573	82	321	97253	97573	25.55	wsv177	AAL33181.1
107810	108333	524	774	107680	108453	67.7	wsv195	AAL33199.1
107810	108333	179	201	108155	108355	89.05	wsv197	AAL33201.1
112506	112593	88	390	112204	112593	22.56	wsv204	AAL33208.1
112506	112621	116	210	112412	112621	55.24	wsv205	AAL33209.1
133336	133633	298	1848	131786	133633	16.13	wsv231	AAL33235.1
134928	134936	9	234	134703	134936	3.85	wsv236	AAL33240.1
134928	138225	605	903	137621	138523	67	wsv242	AAL33246.1	VP41B envelope protein
141553	141658	106	231	141525	141755	45.89	wsv246	AAL33535.1
143805	143994	190	2352	142216	144567	8.08	wsv249	AAL33252.1	E3 ligase immediate-early protein
143805	143994	190	561	143496	144056	33.87	wsv250	AAL33253.1
197938	200096	817	852	199280	200131	95.89	wsv339	AAL33341.1	VP39 envelope protein
238941	238958	18	552	238407	238958	3.26	wsv399	AAL33401.1
271958	272022	65	474	271549	272022	13.71	wsv461	AAL33462.1
271958	272773	434	867	272340	273206	50.06	wsv464	AAL33465.1
280671	281358	688	1530	279829	281358	44.97	wsv479	AAL33480.1

## Sheet: AU
Missing_region_start	Missing_region_end	Missing_region_length	CDS_length	CDS_start	CDS_end	CDS_Proportion(%)	CDS_Product	Protein_id	Note
26437	26446	10	2946	25391	28336	0.34	wsv045	AAL33049.1
26437	26446	10	363	26295	26657	2.75	wsv047	AAL33051.1
26437	26446	10	216	26356	26571	4.63	wsv048	AAL33052.1
29263	29539	143	189	29397	29585	75.66	wsv054	AAL33058.1
32257	32368	112	252	32117	32368	44.44	wsv060	AAL33064.1
37421	38639	1084	1269	37556	38824	85.42	wsv073	AAL33077.1
37421	38639	41	210	38599	38808	19.52	wsv075	AAL33079.1
55003	55011	9	204	54980	55183	4.41	wsv111	AAL33115.1
55057	55062	6	204	54980	55183	2.94	wsv111	AAL33115.1
55057	55062	6	1386	55032	56417	0.43	wsv112	AAL33116.1	dUTPase
63379	63410	32	288	63123	63410	11.11	wsv127	AAL33131.1
63379	64364	809	1113	63556	64668	72.69	wsv128	AAL33132.1
63379	64364	801	1074	63564	64637	74.58	wsv129	AAL33133.1
82907	82974	68	600	82375	82974	11.33	wsv150	AIX03668.1
97492	97573	82	321	97253	97573	25.55	wsv177	AAL33181.1
107810	108333	524	774	107680	108453	67.7	wsv195	AAL33199.1
107810	108333	179	201	108155	108355	89.05	wsv197	AAL33201.1
112506	112593	88	390	112204	112593	22.56	wsv204	AAL33208.1
112506	112621	116	210	112412	112621	55.24	wsv205	AAL33209.1
133336	133633	298	1848	131786	133633	16.13	wsv231	AAL33235.1
134928	134936	9	234	134703	134936	3.85	wsv236	AAL33240.1
134928	138225	605	903	137621	138523	67	wsv242	AAL33246.1	VP41B envelope protein
143805	144002	198	2352	142216	144567	8.42	wsv249	AAL33252.1	E3 ligase immediate-early protein
143805	144002	198	561	143496	144056	35.29	wsv250	AAL33253.1
173076	173089	14	4698	169744	174441	0.3	wsv289	AAL33291.1	VP190 capsid protein
197938	200096	817	852	199280	200131	95.89	wsv339	AAL33341.1	VP39 envelope protein
238941	238958	18	552	238407	238958	3.26	wsv399	AAL33401.1
240289	240613	66	198	240548	240745	33.33	wsv402	AAL33404.1
258878	258881	4	1824	257925	259748	0.22	wsv440	AAL33441.1
258905	258929	25	1824	257925	259748	1.37	wsv440	AAL33441.1
271958	272022	65	474	271549	272022	13.71	wsv461	AAL33462.1
271958	272773	434	867	272340	273206	50.06	wsv464	AAL33465.1
278069	278191	123	186	278006	278191	66.13	wsv475	AAL33476.1
280671	281358	688	1530	279829	281358	44.97	wsv479	AAL33480.1
280671	283092	249	252	282844	283095	98.81	wsv485	AAL33486.1

## Sheet: MEX2008
Missing_region_start	Missing_region_end	Missing_region_length	CDS_length	CDS_start	CDS_end	CDS_Proportion(%)	CDS_Product	Protein_id	Note
29529	29574	46	189	29397	29585	24.34	wsv054	AAL33058.1
29529	29574	6	192	29569	29760	3.12	wsv055	AAL33059.1
32257	32368	112	252	32117	32368	44.44	wsv060	AAL33064.1
48842	48860	19	3438	46662	50099	0.55	wsv091	AAL33095.1	immediate-early protein
49246	49260	15	3438	46662	50099	0.44	wsv091	AAL33095.1	immediate-early protein
48842	48860	19	492	48529	49020	3.86	wsv094	AAL33098.1
48842	48860	19	321	48619	48939	5.92	wsv095	AAL33099.1
49246	49260	15	273	49136	49408	5.49	wsv096	AAL33100.1
64091	64097	7	1113	63556	64668	0.63	wsv128	AAL33132.1
64259	64445	187	1113	63556	64668	16.8	wsv128	AAL33132.1
64091	64097	7	1074	63564	64637	0.65	wsv129	AAL33133.1
64259	64445	187	1074	63564	64637	17.41	wsv129	AAL33133.1
75032	75044	13	6942	73873	80814	0.19	wsv143	AAL33147.1
98617	98725	109	909	97838	98746	11.99	wsv178	AAL33182.1	immediate-early protein
98617	98725	109	666	98115	98780	16.37	wsv179	AAL33183.1
136371	136389	19	1461	136108	137568	1.3	wsv238	AAL33242.1	VP52A envelope protein
136371	136389	19	384	136203	136586	4.95	wsv239	AAL33243.1
136371	136389	19	231	136334	136564	8.23	wsv240	AAL33244.1
141261	141467	198	231	141270	141500	85.71	wsv245	AAL33249.1
141553	141695	143	231	141525	141755	61.9	wsv246	AAL33535.1
143864	143994	131	2352	142216	144567	5.57	wsv249	AAL33252.1	E3 ligase immediate-early protein
143864	143994	131	561	143496	144056	23.35	wsv250	AAL33253.1
145334	145382	49	1503	144738	146240	3.26	wsv252	AIX03673.1
173329	173331	3	4698	169744	174441	0.06	wsv289	AAL33291.1	VP190 capsid protein
173329	173331	3	237	173123	173359	1.27	wsv292	AAL33294.1
175540	175559	20	630	175460	176089	3.17	wsv295	AAL33297.1
189608	189611	4	684	189127	189810	0.58	wsv322	AAL33324.1
189608	189611	4	267	189444	189710	1.5	wsv323	AAL33325.1
238958	238958	1	552	238407	238958	0.18	wsv399	AAL33401.1
240314	240676	129	198	240548	240745	65.15	wsv402	AAL33404.1
260818	260823	6	2403	259703	262105	0.25	wsv442	AAL33443.1	VP95 envelope protein
271981	272022	42	474	271549	272022	8.86	wsv461	AAL33462.1
271981	272112	92	252	272021	272272	36.51	wsv462	AAL33463.1
272134	272272	139	252	272021	272272	55.16	wsv462	AAL33463.1
271981	272112	67	231	272046	272276	29	wsv463	AAL33464.1
272134	272276	143	231	272046	272276	61.9	wsv463	AAL33464.1
272134	272741	402	867	272340	273206	46.37	wsv464	AAL33465.1
279868	281358	1491	1530	279829	281358	97.45	wsv479	AAL33480.1
279868	291914	688	3030	291227	294256	22.71	wsv502	AAL33503.1

## Sheet: K-LV1
Missing_region_start	Missing_region_end	Missing_region_length	CDS_length	CDS_start	CDS_end	CDS_Proportion(%)	CDS_Product	Protein_id	Note
45993	45995	3	447	45957	46403	0.67	wsv089	AAL33093.1
52742	52826	85	231	52668	52898	36.8	wsv106	AAL33110.1
63797	64361	565	1113	63556	64668	50.76	wsv128	AAL33132.1
63797	64361	565	1074	63564	64637	52.61	wsv129	AAL33133.1
82635	82974	340	600	82375	82974	56.67	wsv150	AIX03668.1
98150	98677	528	909	97838	98746	58.09	wsv178	AAL33182.1	immediate-early protein
98150	98677	528	666	98115	98780	79.28	wsv179	AAL33183.1
112488	112593	106	390	112204	112593	27.18	wsv204	AAL33208.1
112488	112621	134	210	112412	112621	63.81	wsv205	AAL33209.1
141553	141695	143	231	141525	141755	61.9	wsv246	AAL33535.1
143787	143991	205	2352	142216	144567	8.72	wsv249	AAL33252.1	E3 ligase immediate-early protein
143787	143991	205	561	143496	144056	36.54	wsv250	AAL33253.1
271729	272022	294	474	271549	272022	62.03	wsv461	AAL33462.1
278054	278191	138	186	278006	278191	74.19	wsv475	AAL33476.1
285722	290207	1511	1698	288697	290394	88.99	wsv497	AAL33498.1

[truncated: 2 more sheets: CN01, CN-Pc]
