# Supplementary material for: MRF: a tool to overcome the barrier of inconsistent genome annotations and perform comparative genomics studies for the largest animal DNA virus
Source: Virol J. 2023 Apr 18;20:72. doi: 10.1186/s12985-023-02035-w (PMC10111743; doi:10.1186/s12985-023-02035-w)
Supplement: Supplementary file 9 — Additional file 9. Sheet 1. The data used for running random forest machine learning model. Only the coding sequences (CDS) that were deleted in all isolates of a phylogenetic cluster are used for this analysis. The CDS gets a code of 1 or 0 based on the presence or deletion respectively in an isolate. Sheet 2. The deletion pattern of certain CDS is same as that of others. Hence the redundant CDS are removed from analysis. This sheet contains the non-redundant data actually used in running random forest model. Sheet 3. List of genes displaying similar deletion trends as that of other genes. Sheet 4. The feature importance extracted in random forest machine learning model. [file 12985_2023_2035_MOESM9_ESM.xlsx]

## Sheet: data
	Clade	wsv053	wsv060	wsv074	wsv178	wsv179	wsv180	wsv196	wsv234	wsv235	wsv236	wsv237	wsv238	wsv239	wsv240	wsv241	wsv242	wsv244	wsv245	wsv319	wsv320	wsv337	wsv338	wsv462	wsv463	wsv480	wsv481	wsv482	wsv483	wsv484	wsv485	wsv486	wsv487	wsv488	wsv489	wsv490	wsv492	wsv493	wsv494	wsv495	wsv496	wsv497	wsv498	wsv499	wsv500	wsv501	wsv503
Taiwan	1	1	1	1	1	1	1	1	1	1	1	1	1	1	1	1	1	1	1	1	1	1	1	1	1	1	1	1	1	1	1	1	1	1	1	1	1	1	1	1	1	1	1	1	1	1	1
EC-15098	1	1	0	1	1	1	1	1	1	1	1	1	0	0	0	0	1	1	1	1	1	1	1	1	1	1	0	0	0	0	0	0	0	0	0	0	0	0	0	0	0	0	0	0	1	1	1
CN01	1	0	1	1	1	1	1	1	1	1	1	1	1	1	1	1	1	1	1	1	1	1	1	1	1	1	1	1	1	1	1	1	1	1	1	1	1	1	1	1	1	1	1	1	1	1	1
K-LV1	2	1	1	1	1	1	1	1	1	1	1	1	1	1	1	1	1	1	0	1	1	1	1	0	0	1	1	1	1	1	1	1	1	1	1	0	0	0	0	0	0	1	0	0	1	1	1
CN02	2	1	1	1	1	1	1	1	0	0	0	0	1	0	0	1	1	1	1	1	1	1	1	1	1	1	1	1	1	1	1	1	1	1	0	0	0	0	0	0	0	0	0	0	1	1	1
CN-PC	2	1	1	1	1	1	1	1	1	1	1	1	1	1	1	1	1	1	1	1	1	1	1	0	0	1	1	1	1	1	1	1	1	1	0	0	0	0	0	0	0	0	0	0	1	1	1
TH	3	1	1	1	1	1	1	1	1	1	1	1	1	1	1	1	1	1	1	1	1	1	1	1	1	0	0	0	0	0	0	0	0	0	0	0	0	0	0	0	0	0	0	0	0	0	0
MEX2008	3	1	1	1	1	1	1	1	1	1	1	1	1	1	1	1	1	1	1	1	1	1	1	1	1	0	0	0	0	0	0	0	0	0	0	0	0	0	0	0	0	0	0	0	0	0	0
IN AP4RU	3	1	1	1	1	1	1	1	1	1	1	1	0	0	0	0	0	0	1	0	0	1	1	0	0	1	0	0	0	0	0	0	0	0	0	0	0	0	0	0	0	0	0	0	1	1	1
CN04	3	1	1	1	0	0	0	1	1	1	1	0	0	0	0	0	1	1	1	1	1	1	0	0	0	1	0	0	0	0	0	0	0	0	0	0	0	0	0	0	0	0	0	0	1	1	1
CN03	3	1	1	0	0	0	0	0	1	1	1	0	0	0	0	0	1	1	0	1	1	1	0	0	0	1	0	0	0	0	0	0	0	0	0	0	0	0	0	0	0	0	0	0	1	1	1
AU	3	0	1	0	0	0	0	0	1	1	1	0	0	0	0	0	1	1	1	1	1	0	0	0	0	1	0	0	0	0	1	1	1	1	0	0	0	0	0	0	0	0	0	0	1	1	1

## Sheet: data_nonredundant
	Clade	wsv053	wsv060	wsv074	wsv178	wsv234	wsv237	wsv238	wsv239	wsv242	wsv245	wsv337	wsv462	wsv480	wsv481	wsv485	wsv489	wsv490
Taiwan	1	1	1	1	1	1	1	1	1	1	1	1	1	1	1	1	1	1
EC-15098	1	1	0	1	1	1	1	0	0	1	1	1	1	1	0	0	0	0
CN01	1	0	1	1	1	1	1	1	1	1	1	1	1	1	1	1	1	1
K-LV1	2	1	1	1	1	1	1	1	1	1	0	1	0	1	1	1	1	0
CN02	2	1	1	1	1	0	0	1	0	1	1	1	1	1	1	1	0	0
CN-PC	2	1	1	1	1	1	1	1	1	1	1	1	0	1	1	1	0	0
TH	3	1	1	1	1	1	1	1	1	1	1	1	1	0	0	0	0	0
MEX2008	3	1	1	1	1	1	1	1	1	1	1	1	1	0	0	0	0	0
IN AP4RU	3	1	1	1	1	1	1	0	0	0	1	1	0	1	0	0	0	0
CN04	3	1	1	1	0	1	0	0	0	1	1	1	0	1	0	0	0	0
CN03	3	1	1	0	0	1	0	0	0	1	0	1	0	1	0	0	0	0
AU	3	0	1	0	0	1	0	0	0	1	1	0	0	1	0	1	0	0

## Sheet: redundant_Variables
ORF	Similar deletion pattern
wsv053
wsv060
wsv074	196
wsv178	179, 180, 338
wsv234	235, 236
wsv237
wsv238	241
wsv239	240
wsv242	244, 319, 320
wsv245
wsv337
wsv462	463
wsv480	500, 501, 503
wsv481	482, 483, 484
wsv485	486, 487, 488
wsv489	497
wsv490	492, 493, 494, 495, 496, 498, 499

## Sheet: Feature_importance
Feature	Feature importance
wsv237	0.264492
wsv485	0.184093
wsv481	0.144828
wsv462	0.139352
wsv060	0.115862
wsv490	0.091536
wsv245	0.039837
wsv489	0.02
wsv074	0
wsv178	0
wsv234	0
wsv242	0
wsv238	0
wsv239	0
wsv337	0
wsv480	0
wsv053	0
