# Supplementary material for: MRF: a tool to overcome the barrier of inconsistent genome annotations and perform comparative genomics studies for the largest animal DNA virus
Source: Virol J. 2023 Apr 18;20:72. doi: 10.1186/s12985-023-02035-w (PMC10111743; doi:10.1186/s12985-023-02035-w)
Supplement: Supplementary file 10 — Additional file 10. Results of the blast search conducted for WSSV genes against the blast database of shrimp/human genes and Chinese mitten crab genome to find the homologous genes. [file 12985_2023_2035_MOESM10_ESM.xlsx]

## Sheet: Sheet1
WSSV		P. vannamei		E-value	% similarity	Alignment length
CDS	Annotation	Gene ID	Annotation
wsv067	thymidylate synthetase	QCYY01000591.1_cds_ROT84137.1_37	thymidylate synthase	1.5e-40	0.6745	553
wsv172	RR1, ribonucleotide reductase large subunit	QCYY01003560.1_cds_ROT62696.1_1	hypothetical protein	3.1e-23	0.6514	545
wsv172	RR1, ribonucleotide reductase large subunit	QCYY01003560.1_cds_ROT62699.1_4	hypothetical protein	4.3e-15	0.6655	545
WSV091	immediate-early protein	QCYY01000688.1_cds_ROT83399.1_4	hypothetical protein	3.6e-11	0.6875	240
wsv094	-	QCYY01000688.1_cds_ROT83399.1_4	hypothetical protein	5e-12	0.6875	240
wsv285	-	QCYY01002626.1_cds_ROT68858.1	hypothetical protein	9.4e-06	0.6782	202
		E. sinensis
wsv188	RR2, ribonucleotide reductase small subunit	LQIF01000285.1Eriocheir sinensis isolate Lh_M_001 haploid_285,	-	1.5E-29;6.3E-9;4.8E-4	0.6882	437
wsv238	VP52A, envelope protein	LQIF01001963.1Eriocheir sinensis isolate Lh_M_001 haploid_1963,	-	4.1E-12;4.1E-12;1.7E-10	0.6679	288
wsv239	-	LQIF01001963.1Eriocheir sinensis isolate Lh_M_001 haploid_1963,	-	1.0E-12;1.0E-12;4.3E-11	0.6679	288
wsv285	-	LQIF01002791.1Eriocheir sinensis isolate Lh_M_001 haploid_2791,	-	4.0E-10;4.9E-9;4.9E-9	0.7853	283
wsv433	-	LQIF01000581.1Eriocheir sinensis isolate Lh_M_001 haploid_581,	-	8.9E-13;3.1E-12;3.1E-12	0.6667	275
wsv091	immediate-early protein	LQIF01000316.1Eriocheir sinensis isolate Lh_M_001 haploid_316,	-	3.0E-18;1.3E-16;4.5E-16	0.7115	225
wsv094	-	LQIF01000316.1Eriocheir sinensis isolate Lh_M_001 haploid_316,	-	4.1E-19;1.7E-17;6.0E-17	0.7115	225
wsv045	-	LQIF01000806.1Eriocheir sinensis isolate Lh_M_001 haploid_806,	-	4.6E-15;4.6E-15;5.7E-14	0.7067	220
		Homo sapiens
wsv067	thymidylate synthetase	NM_001071.2Homo sapiens thymidylate synthetase (TYMS), mRNA;XM_024451242.1PREDICTED: Homo sapiens thymidylate synthetase (TYMS), transcript variant X1, mRNA;NM_001354868.1Homo sapiens thymidylate synthetase (TYMS), transcript variant 3, mRNA	thymidylate synthetase (TYMS)	7.2E-33;4.8E-16;4.8E-16	0.6763	543
wsv188	RR2, ribonucleotide reductase small subunit	NM_001165931.1Homo sapiens ribonucleotide reductase regulatory subunit M2 (RRM2), transcript variant 1, mRNA;NM_001034.3Homo sapiens ribonucleotide reductase regulatory subunit M2 (RRM2), transcript variant 2, mRNA;NM_015713.4Homo sapiens ribonucleotide reductase regulatory TP53 inducible subunit M2B (RRM2B), transcript variant 1, mRNA	ribonucleotide reductase regulatory subunit M2 (RRM2)	4.4E-31;4.4E-31;8.0E-28	0.6772	441
wsv172	RR1, ribonucleotide reductase large subunit	NM_001318064.1Homo sapiens ribonucleotide reductase catalytic subunit M1 (RRM1), transcript variant 2, mRNA;NM_001033.4Homo sapiens ribonucleotide reductase catalytic subunit M1 (RRM1), transcript variant 1, mRNA;NM_001330193.1Homo sapiens ribonucleotide reductase catalytic subunit M1 (RRM1), transcript variant 4, mRNA	ribonucleotide reductase catalytic subunit M1 (RRM1)	3.4E-17;3.4E-17;3.9E-10	0.7083	237
wsv285	-	NM_014389.2Homo sapiens proline, glutamate and leucine rich protein 1 (PELP1), transcript variant 1, mRNA;NM_001278241.1Homo sapiens proline, glutamate and leucine rich protein 1 (PELP1), transcript variant 2, mRNA	proline, glutamate and leucine rich protein 1 (PELP1)	1.4E-4;1.4E-4	0.683	224
