# Supplementary material for: MRF: a tool to overcome the barrier of inconsistent genome annotations and perform comparative genomics studies for the largest animal DNA virus
Source: Virol J. 2023 Apr 18;20:72. doi: 10.1186/s12985-023-02035-w (PMC10111743; doi:10.1186/s12985-023-02035-w)
Supplement: Supplementary file 15 — Additional file 15. Functional annotations of missing coding sequences in few WSSV isolates. [file 12985_2023_2035_MOESM15_ESM.xlsx]

## Sheet: Domains
Missing ORFs
Sl. No.	Protein name	Uniprot		NCBI_CD		Phyre 2		FFAS_NIH		Blast2Go
		Hits	Similarity	Hits	E-Value	Hits	Identity	Hits	Similarity	GO Names	E-Value
1	wsv237	Envelope protein (White spot syndrome virus)	1	-		NAP-like	0.12	ATP/GTP binding site motif A	0.16	C:viral envelope	0
2	wsv481	AAA domain-containing protein (Pachysolen tannophilu)	0.652	-		Ubiquinol-cytochrome c reductase 8 kDa protein	0.5	Sodium: dicarboxylate symporter	0.2		2.73666e-37
3	wsv482	PXA domain-containing protein (Ascodesmis nigricans)	0.75	-		Homeobox protein pax-6	0.36	Class 1 peptide chain release factor domain	0.23	C:integral component of membrane	4.323e-57
4	wsv483	R27-2 Protein	0.378	Flagellar assembly protein A	0.00102	Hemagglutinin	0.31	SlyX	0.18	C:integral component of membrane	5.60802e-70
5	wsv484	ANF_receptor domain-containing protein (Gallus gallus)	0.396	-		Antitermination protein n	0.7	Ribosomal protein S2	0.17	C:integral component of membrane	2.3274e-119
6	wsv485	NB-ARC domain-containing protein (Citrus unshiu)	0.581	-		14-3-3 protein	0.26	SLT domain	0.18	C:integral component of membrane	1.05366e-51
7	wsv486	Putative transposase DNA-binding domain-containing protein (White spot syndrome virus)	0.991	-		Ribonuclease H-like motif	0.33	Bacterial regulatory protein, LysR	0.15	F:DNA binding	0
8	wsv487	Acyl transferase/acyl hydrolase/lysophospholipase (Penicillium expansum)	0.474	-		Effector protein sidk	0.5	Malate synthase	0.21	F:DNA binding; C:integral component of membrane	2.70035e-40
9	wsv488	-		-		Reaction center light harvesting complex 1	0.22	AP endonuclease, family 1	0.19	F:DNA binding; C:integral component of membrane	7.18593e-25
10	wsv489	Poly [ADP-ribose] polymerase (Dactylellina haptotyla)	0.373	-		Carboxysome shell polypeptide	0.2	Anti freeze protein type 1	0.22	C:viral nucleocapsid	8.17335e-131
11	wsv490	Putative phospholipase A2 (Chondrus crispus)	0.424	-		Envelope glycoprotein gp2	0.41	Phosphoribosyl pyrophosphohydolase/cyclohydrolase: Phosphoribosyl ATP pyrophosphohydrolase	0.21		1.11454e-77
12	wsv492	Chromosome partition protein Smc (Methanonatronarchaeum thermophilum)	0.339	Excinuclease ABC	0.00332	Hemagglutinin	0.31	Glycosyl transferase, family 25	0.17		6.12842e-72
13	wsv493	Reverse transcriptase domain-containing protein (Chara braunii)	0.419	-		Fusion glycoprotein f0, fibritin	0.31	Bacterial regulatory protein, ArsR Family	0.2	C:viral nucleocapsid	2.59482e-91
14	wsv494	Glyco_hydro_cc domain-containing protein (Talaromyces marneffei)	0.833	-		Zinc finger yy1	0.63	Phosphoribosyltransferase: Hypoxanthine Phosphoribosyl transferase	0.23	C:viral nucleocapsid (similarity to vp35, partial)	5.1598e-10
15	wsv495	Protein kinase (Crocosphaera watsonii WH 8501)	0.383	-		Protein leafy	0.3	Glycerophosphoryl diester phosphodiesterase	0.15
16	wsv496	Ubiquitin-like domain-containing protein (Aedes albopictus)	0.688	-		Lung surfactant protein b	0.83	Cytochrome oxidase subunit III	0.23	C:membrane; C:integral component of membrane	5.00464e-07
17	wsv497	Acidic leucine-rich nuclear phosphoprotein 32 family member B (Cricetulus griseus)	0.513	VP9 Protein	1.18e-33	Crystal structure of vp9, wsv230	0.34	FecCD transport family	0.17		0
18	wsv498	Peptidase_S8 domain-containing protein (Anaeromyces robustus)	0.789	-		Invasin ipab	0.23	Cell division protein FtsJ:RNA binding S4: Hemolysin A	0.28		2.28725e-23
19	wsv499	Synaptotagmin-1 (Schistosoma haematobium)	0.533	-		Tetraacyldisaccharide 4'-kinase	0.57	Perosamine synthetase	0.19		8.9479e-54
